# Supplementary material for: Machine learning coarse grained models for water
Source: Nat Commun. 2019 Jan 22;10:379. doi: 10.1038/s41467-018-08222-6 (PMC6342926; doi:10.1038/s41467-018-08222-6)
Supplement: Supplementary file 7 — Supplementary Software [file 41467_2018_8222_MOESM7_ESM.zip]

Archive with 44 entries (37 files):
- LAMMPS_input/
- LAMMPS_input/custom_pair_style/
- LAMMPS_input/custom_pair_style/how_to_install.txt
- __MACOSX/
- __MACOSX/LAMMPS_input/
- __MACOSX/LAMMPS_input/custom_pair_style/
- __MACOSX/LAMMPS_input/custom_pair_style/._how_to_install.txt
- LAMMPS_input/custom_pair_style/pair_tersoff_ex.cpp
- __MACOSX/LAMMPS_input/custom_pair_style/._pair_tersoff_ex.cpp
- LAMMPS_input/custom_pair_style/pair_tersoff_ex.h
- __MACOSX/LAMMPS_input/custom_pair_style/._pair_tersoff_ex.h
- __MACOSX/LAMMPS_input/._custom_pair_style
- LAMMPS_input/in.freeze_ML-BOP
- __MACOSX/LAMMPS_input/._in.freeze_ML-BOP
- LAMMPS_input/in.freeze_ML-BOPdih
- __MACOSX/LAMMPS_input/._in.freeze_ML-BOPdih
- LAMMPS_input/in.freeze_ML-mW
- __MACOSX/LAMMPS_input/._in.freeze_ML-mW
- LAMMPS_input/structures/
- LAMMPS_input/structures/data.ABABCB
- __MACOSX/LAMMPS_input/structures/
- __MACOSX/LAMMPS_input/structures/._data.ABABCB
- LAMMPS_input/structures/data.ABACBC
- __MACOSX/LAMMPS_input/structures/._data.ABACBC
- LAMMPS_input/structures/data.ABCACB
- __MACOSX/LAMMPS_input/structures/._data.ABCACB
- LAMMPS_input/structures/data.ABCBAB
- __MACOSX/LAMMPS_input/structures/._data.ABCBAB
- LAMMPS_input/structures/data.ABCBCB
- __MACOSX/LAMMPS_input/structures/._data.ABCBCB
- LAMMPS_input/structures/data.Ic
- __MACOSX/LAMMPS_input/structures/._data.Ic
- LAMMPS_input/structures/data.Ih
- __MACOSX/LAMMPS_input/structures/._data.Ih
- LAMMPS_input/structures/data.Ih_liq_interface
- __MACOSX/LAMMPS_input/structures/._data.Ih_liq_interface
- __MACOSX/LAMMPS_input/._structures
- LAMMPS_input/WT_ML-BOP.tersoff
- __MACOSX/LAMMPS_input/._WT_ML-BOP.tersoff
- LAMMPS_input/WT_ML-BOPdih.tersoff_ex
- __MACOSX/LAMMPS_input/._WT_ML-BOPdih.tersoff_ex
- LAMMPS_input/WT_ML-mW.sw
- __MACOSX/LAMMPS_input/._WT_ML-mW.sw
- __MACOSX/._LAMMPS_input
