# Supplementary material for: Machine learning coarse grained models for water
Source: Nat Commun. 2019 Jan 22;10:379. doi: 10.1038/s41467-018-08222-6 (PMC6342926; doi:10.1038/s41467-018-08222-6)
Supplement: Supplementary file 7 — Supplementary Software [file 41467_2018_8222_MOESM7_ESM.zip › LAMMPS_input/custom_pair_style/how_to_install.txt]

# Tersoff pair style with bop dihedrals
# Last modified on April 12, 2018
# Tested on lammps-31Mar17

# ----- How to install -----

  1) copy .cpp and .h files into lammps src directory
     (e.g. lammps-31Mar17/src)

  2) edit Makefile.list, add pair_tersoff_ex.cpp to SRC variable
     and pair_tersoff_ex.h to INC variable
  
  3) make yes-manybody

  4) make -j 8 mpi

  5) optional: copy the lmp_mpi executable to e.g. lammps-31Mar17/bin
