# Supplementary material for: Machine learning coarse grained models for water
Source: Nat Commun. 2019 Jan 22;10:379. doi: 10.1038/s41467-018-08222-6 (PMC6342926; doi:10.1038/s41467-018-08222-6)
Supplement: Supplementary file 7 — Supplementary Software [file 41467_2018_8222_MOESM7_ESM.zip › LAMMPS_input/custom_pair_style/pair_tersoff_ex.cpp]

/* ----------------------------------------------------------------------
   LAMMPS - Large-scale Atomic/Molecular Massively Parallel Simulator
   http://lammps.sandia.gov, Sandia National Laboratories
   Steve Plimpton, sjplimp@sandia.gov

   Copyright (2003) Sandia Corporation.  Under the terms of Contract
   DE-AC04-94AL85000 with Sandia Corporation, the U.S. Government retains
   certain rights in this software.  This software is distributed under
   the GNU General Public License.

   See the README file in the top-level LAMMPS directory.
------------------------------------------------------------------------- */

/* ----------------------------------------------------------------------
   Contributing author: Aidan Thompson (SNL) - original Tersoff implementation
                        Henry Chan (ANL)     - added bop dihedral
------------------------------------------------------------------------- */

#include <math.h>
#include <stdio.h>
#include <stdlib.h>
#include <string.h>
#include "pair_tersoff_ex.h"
#include "atom.h"
#include "neighbor.h"
#include "neigh_list.h"
#include "neigh_request.h"
#include "force.h"
#include "comm.h"
#include "memory.h"
#include "error.h"

#include "math_const.h"
#include "math_special.h"

using namespace LAMMPS_NS;
using namespace MathConst;
using namespace MathSpecial;
    
#define MAXLINE 1024
#define PARAMDELTA 4
#define PGDELTA 1
#define DIHDELTA 10000
#define STYDELTA 1
#define SMALL 1.0e-3
    
/* ---------------------------------------------------------------------- */

PairTersoffEX::PairTersoffEX(LAMMPS *lmp) : PairTersoff(lmp)
{
  dihflag = 1;
  dihparams = NULL;
  dihstyle = NULL;
  dihedrallist = NULL;
  dihedralcutoff = NULL;
  maxdihparams = 0;
  maxdihstyle = 0;
  maxdihedrallist = 0;
  maxdihperline = 0;
  elem2dihparam = NULL;
  dihcoeff = NULL;

  maxlocal =0;
  ex_numneigh = NULL;
  ex_firstneigh = NULL;
  ipage = NULL;
  pgsize = 0;
  oneatom = 0;

  pvector = new double[nextra=2];

}

/* ----------------------------------------------------------------------
   check if allocated, since class can be destructed when incomplete
------------------------------------------------------------------------- */

PairTersoffEX::~PairTersoffEX()
{
  if (copymode) return;

  memory->destroy(ex_numneigh);
  memory->sfree(ex_firstneigh);
  delete [] ipage;

  delete [] pvector;

  if (dihflag) {
    memory->destroy(dihparams);
    memory->destroy(dihstyle);
    memory->destroy(dihedrallist);
    memory->destroy(dihedralcutoff);
    memory->destroy(elem2dihparam);
    memory->destroy(dihcoeff);
  }

}

/* ----------------------------------------------------------------------
      global settings
------------------------------------------------------------------------- */

void PairTersoffEX::settings(int narg, char **arg)
{
  const int num_max_param = 2;

  if (narg == 1 || narg > num_max_param)
    error->all(FLERR,"Wrong number of arguments in pair_style command");

  int iarg = 0;
  while (iarg < narg) {
    if (strcmp(arg[iarg],"dihflag") == 0) {
      dihflag = force->inumeric(FLERR,arg[++iarg]);
    } else {
      error->all(FLERR,"Unknown parameter keyword in pair_style");
    }
    iarg++;
  }
}

/* ----------------------------------------------------------------------
   init specific to this pair style
------------------------------------------------------------------------- */

void PairTersoffEX::init_style()
{
  if (atom->tag_enable == 0)
    error->all(FLERR,"Pair style Tersoff/Ex requires atom IDs");
  if (force->newton_pair == 0)
    error->all(FLERR,"Pair style Tersoff/Ex requires newton pair on");

  // need a full neighbor list with neighbors of ghost atoms

  int irequest = neighbor->request(this,instance_me);
  neighbor->requests[irequest]->half = 0;
  neighbor->requests[irequest]->full = 1;

  if (dihflag) {

    neighbor->requests[irequest]->ghost = 1;
  
    // local neighbor list
    // create pages if first time or if neighbor pgsize/oneatom has changed
  
    if ( (ipage == NULL) || (pgsize != neighbor->pgsize) ||
         (oneatom != neighbor->oneatom) ) {

         delete [] ipage;
         pgsize = neighbor->pgsize;
         oneatom = neighbor->oneatom;
     
         int nmypage = comm->nthreads;
         ipage = new MyPage<int>[nmypage];
         for (int i = 0; i < nmypage; i++)
           ipage[i].init(oneatom,pgsize,PGDELTA);
    }
  }
}

/* ---------------------------------------------------------------------- */

void PairTersoffEX::read_file(char *file)
{
  // open file on proc 0
  FILE *fp;
  if (comm->me == 0) {
    fp = force->open_potential(file);
    if (fp == NULL) {
      char str[128];
      sprintf(str,"Cannot open Tersoff potential file %s",file);
      error->one(FLERR,str);
    }
  }

  memory->sfree(params);
  params = NULL;
  nparams = maxparam = 0;

  memory->sfree(dihstyle);
  dihstyle = NULL;
  ndihstyle = maxdihstyle = 0;

  memory->sfree(dihparams);
  dihparams = NULL;
  ndihparams = maxdihparams = 0;

  // read file line by line, skip blank lines or leading '#'
  // concatenate lines until min_begin_words and then
  // concatenate more lines until the next alphabet letter or eof

  int n,nwords,ielement,jelement,kelement,lelement,nsty;
  char line[MAXLINE],*ptr,copy[MAXLINE];
  int eof = 0,pos;

  int min_begin_words = 5;
  // set length of words to the max number of parameters + 1
  char **words = new char*[19];

  int linetype;
  enum{CLEAR,TERLINE,DIHLINE};


  while (1) {
    if (eof) break;

    if (comm->me == 0) {
      n = nwords = 0;
      while (1) {
        pos = ftell(fp); // save the position
        ptr = fgets(&line[n],MAXLINE-n,fp);
        if (ptr == NULL) {
          eof = 1; fclose(fp); break;
        }
        if ((ptr = strchr(line,'#'))) *ptr = '\0';
        else if ((!isalpha(line[n])) || 
                 (nwords < min_begin_words+1)) {
          n = strlen(line); 
          nwords = atom->count_words(line);}
        else {fseek(fp,pos,0); break;}
      }
    }
    MPI_Bcast(&eof,1,MPI_INT,0,world);
    MPI_Bcast(&n,1,MPI_INT,0,world);
    if (n == 0) continue;
    MPI_Bcast(line,n,MPI_CHAR,0,world);
    line[n] = '\0'; 


    // parse tersoff parameters if first 3 words matches i,j,k elements
    // parse dihedral parameters if first 4 words matches i,j,k,l elements

    linetype = CLEAR; strcpy(copy,line);

    words[0] = strtok(copy," \t\n\r\f");
    if (words[0] == NULL) continue;
    for (ielement = 0; ielement < nelements; ielement++) 
      if (strcmp(words[0],elements[ielement]) == 0) break;
    if (ielement == nelements) continue;

    words[1] = strtok(NULL," \t\n\r\f");
    for (jelement = 0; jelement < nelements; jelement++)
      if (strcmp(words[1],elements[jelement]) == 0) break;
    if (jelement == nelements) continue;

    words[2] = strtok(NULL," \t\n\r\f");
    for (kelement = 0; kelement < nelements; kelement++)
      if (strcmp(words[2],elements[kelement]) == 0) {
        linetype=TERLINE; break;}
    if (kelement == nelements) continue;

    words[3] = strtok(NULL," \t\n\r\f");
    for (lelement = 0; lelement < nelements; lelement++)
      if (strcmp(words[3],elements[lelement]) == 0) {
        linetype=DIHLINE; break;}

    if (linetype == CLEAR) continue;

    // load up tersoff parameter settings and error check their values

    if (linetype == TERLINE) {

      nwords = atom->count_words(line);
      if (!(nwords == 17))
        error->all(FLERR,"Wrong number of parameters in potential file");

      // words = ptrs to all words in line

      nwords = 0;
      words[nwords++] = strtok(line," \t\n\r\f");
      while ((words[nwords++] = strtok(NULL," \t\n\r\f"))) continue;

      if (nparams == maxparam) {
        maxparam += PARAMDELTA;
        params = (Param *) memory->srealloc(params,
                 maxparam*sizeof(Param), "pair:params");
      }

      params[nparams].ielement = ielement;
      params[nparams].jelement = jelement;
      params[nparams].kelement = kelement;
      params[nparams].powerm = atof(words[3]);
      params[nparams].gamma = atof(words[4]);
      params[nparams].lam3 = atof(words[5]);
      params[nparams].c = atof(words[6]);
      params[nparams].d = atof(words[7]);
      params[nparams].h = atof(words[8]);
      params[nparams].powern = atof(words[9]);
      params[nparams].beta = atof(words[10]);
      params[nparams].lam2 = atof(words[11]);
      params[nparams].bigb = atof(words[12]);
      params[nparams].bigr = atof(words[13]);
      params[nparams].bigd = atof(words[14]);
      params[nparams].lam1 = atof(words[15]);
      params[nparams].biga = atof(words[16]);
  
      // currently only allow m exponent of 1 or 3
  
      params[nparams].powermint = int(params[nparams].powerm);
  
      if (params[nparams].c < 0.0 || params[nparams].d < 0.0 ||
          params[nparams].powern < 0.0 || params[nparams].beta < 0.0 ||
          params[nparams].lam2 < 0.0 || params[nparams].bigb < 0.0 ||
          params[nparams].bigr < 0.0 ||params[nparams].bigd < 0.0 ||
          params[nparams].bigd > params[nparams].bigr ||
          params[nparams].lam1 < 0.0 || params[nparams].biga < 0.0 ||
          params[nparams].powerm - params[nparams].powermint != 0.0 ||
          (params[nparams].powermint != 3 && params[nparams].powermint != 1) ||
          params[nparams].gamma < 0.0)
          error->all(FLERR,"Illegal Tersoff parameter");
  
      nparams++;
      continue;
    }

    // load dihedral parameters

    if (dihflag && linetype == DIHLINE) {

      if (ndihparams == maxdihparams) {
        maxdihparams += PARAMDELTA;
        dihparams = (DihParam *) memory->srealloc(dihparams,
                    maxdihparams*sizeof(DihParam),"pair:dihparams");
      }

      // here i-j-k-l form a chain (same definition as dihedral_style)
      // which is different than tersoff definition (j-i-k form a chain)
      dihparams[ndihparams].ielement = ielement;
      dihparams[ndihparams].jelement = jelement; 
      dihparams[ndihparams].kelement = kelement;
      dihparams[ndihparams].lelement = lelement;
      strcpy(dihparams[ndihparams].line,line);
      dihparams[ndihparams].nparam = atom->count_words(line)-5;
      maxdihperline = MAX(maxdihperline,dihparams[ndihparams].nparam);

      if (ndihstyle == maxdihstyle) {
        maxdihstyle += STYDELTA;
        dihstyle = (DihStyle *) memory->srealloc(dihstyle,
                   maxdihstyle*sizeof(DihStyle),"pair:dihsty");
      }

      nwords = 0;
      words[nwords++] = strtok(line," \t\n\r\f");
      while ((words[nwords++] = strtok(NULL," \t\n\r\f"))) continue;

      // process dihedral style and number of dihedral types
      nsty = 0;
      while (nsty < ndihstyle) {
        if (strcmp(words[4],dihstyle[nsty].name) == 0) break;
        nsty++;
      }
      if (nsty == ndihstyle) {
        dihstyle[nsty].ndihedraltypes = 0; 
        strcpy(dihstyle[nsty].name,words[4]);
        ndihstyle++;
      }
      dihparams[ndihparams].style = nsty;
      dihstyle[nsty].ndihedraltypes++; 

      ndihparams++;
      continue;
    }

  }

  delete [] words;
  if (dihflag) check_dihedral_params();
  
}

/* ---------------------------------------------------------------------- */

void PairTersoffEX::check_dihedral_params()
{

  // Warning messages for dihedral flag mismatch cases

  if (ndihparams == 0) {
    dihflag = 0;
    if (comm->me == 0)
      error->warning(FLERR,"dihflag is 1 (on) but no dihedral "
                           "parameters, dihedral turned off");
    return;
  }

  for (int nsty = 0; nsty < ndihstyle; nsty++) {
      if ( !(strcmp(dihstyle[nsty].name,"bop") == 0) )
      error->all(FLERR,"Potential file has unsupported dihedral style");
  }

  for (int n = 0; n < ndihparams; n++)
    for (int m = n+1; m < ndihparams; m++) {
      if ( (dihparams[n].ielement == dihparams[m].ielement  &&
            dihparams[n].jelement == dihparams[m].jelement  &&
            dihparams[n].kelement == dihparams[m].kelement  &&
            dihparams[n].lelement == dihparams[m].lelement) ||
           (dihparams[n].ielement == dihparams[m].lelement  &&
            dihparams[n].jelement == dihparams[m].kelement  &&
            dihparams[n].kelement == dihparams[m].jelement  &&
            dihparams[n].lelement == dihparams[m].ielement) ) {
        if ( dihparams[n].style != dihparams[m].style )
          error->all(FLERR,"Potential file has duplicate dihedral entry of different dihedral style");
        else
          error->all(FLERR,"Potential file has duplicate dihedral entry");
      }
    }


  int nwords;
  char line[MAXLINE], **words = new char*[maxdihperline+5+1];
  memory->destroy(dihcoeff);
  memory->create(dihcoeff,ndihparams,maxdihperline,"pair:dihcoeff");
    

  // for bop style
  for (int n = 0; n < ndihparams; n++) {
    if (strcmp(dihstyle[dihparams[n].style].name,"bop") != 0) continue;
      if (dihparams[n].nparam < 2 )
        error->all(FLERR,"Incorrect args for bop dihedral coefficients");

      strcpy(line,dihparams[n].line);
      nwords = 0;
      words[nwords++] = strtok(line," \t\n\r\f");
      while ((words[nwords++] = strtok(NULL," \t\n\r\f"))) continue;

      if (force->inumeric(FLERR,words[5]) != nwords-7)
        error->all(FLERR,"Incorrect number of bop dihedral coefficients");

      for (int iparam = 0; iparam < dihparams[n].nparam; iparam++) {
        dihcoeff[n][iparam] = atof(words[iparam+5]);
     }
  }

  // set elem2dihparam for all element quadlet combinations
  // -1 means no parameters defined
  memory->destroy(elem2dihparam);
  memory->create(elem2dihparam,nelements,nelements,nelements,nelements,"pair:elem2dihparam");
  for (int i = 0; i < nelements; i++)
    for (int j = 0; j < nelements; j++)
      for (int k = 0; k < nelements; k++)
        for (int l = 0; l < nelements; l++)
          elem2dihparam[i][j][k][l] = -1;
  for (int n = 0; n < ndihparams; n++) {
    elem2dihparam[dihparams[n].ielement][dihparams[n].jelement]
                 [dihparams[n].kelement][dihparams[n].lelement] = n;
    elem2dihparam[dihparams[n].lelement][dihparams[n].kelement]
                 [dihparams[n].jelement][dihparams[n].ielement] = n;
  }

}

/* ---------------------------------------------------------------------- */

void PairTersoffEX::compute(int eflag, int vflag)
{

  pvector[0] = pvector[1] = 0.0;

  // tersoff only
  if (!dihflag) {
    PairTersoff::compute(eflag,vflag);
    pvector[0] += eng_vdwl;
    return;
  }

  // tersoff with dihedral

  int i,j,k,ii,jj,kk,inum,jnum;
  int itype,jtype,ktype,iparam_ij,iparam_ijk;
  tagint itag,jtag;
  double xtmp,ytmp,ztmp,delx,dely,delz,evdwl,fpair;
  double rsq,rsq1,rsq2;
  double delr1[3],delr2[3],fi[3],fj[3],fk[3];
  double zeta_ij,prefactor;
  int *ilist,*jlist,*numneigh,**firstneigh;

  evdwl = 0.0;
  if (eflag || vflag) ev_setup(eflag,vflag);
  else evflag = vflag_fdotr = vflag_atom = 0;

  double **x = atom->x;
  double **f = atom->f;
  tagint *tag = atom->tag;
  int *type = atom->type;
  int nlocal = atom->nlocal;
  int newton_pair = force->newton_pair;
  const double cutshortsq = cutmax*cutmax;

  inum = list->inum;
  ilist = list->ilist;
  numneigh = list->numneigh;
  firstneigh = list->firstneigh;

  double fxtmp,fytmp,fztmp;

  // loop over full neighbor list of my atoms

  for (ii = 0; ii < inum; ii++) {
    i = ilist[ii];
    itag = tag[i];
    itype = map[type[i]];
    xtmp = x[i][0];
    ytmp = x[i][1];
    ztmp = x[i][2];
    fxtmp = fytmp = fztmp = 0.0;

    // two-body interactions, skip half of them

    jlist = firstneigh[i];
    jnum = numneigh[i];
    int numshort = 0;

    for (jj = 0; jj < jnum; jj++) {
      j = jlist[jj];
      j &= NEIGHMASK;

      delx = xtmp - x[j][0];
      dely = ytmp - x[j][1];
      delz = ztmp - x[j][2];
      rsq = delx*delx + dely*dely + delz*delz;

      if (rsq < cutshortsq) {
        neighshort[numshort++] = j;
        if (numshort >= maxshort) {
          maxshort += maxshort/2;
          memory->grow(neighshort,maxshort,"pair:neighshort");
        }
      }

      jtag = tag[j];
      if (itag > jtag) {
        if ((itag+jtag) % 2 == 0) continue;
      } else if (itag < jtag) {
        if ((itag+jtag) % 2 == 1) continue;
      } else {
        if (x[j][2] < x[i][2]) continue;
        if (x[j][2] == ztmp && x[j][1] < ytmp) continue;
        if (x[j][2] == ztmp && x[j][1] == ytmp && x[j][0] < xtmp) continue;
      }

      jtype = map[type[j]];
      iparam_ij = elem2param[itype][jtype][jtype];
      if (rsq >= params[iparam_ij].cutsq) continue;

      repulsive(&params[iparam_ij],rsq,fpair,eflag,evdwl);

      fxtmp += delx*fpair;
      fytmp += dely*fpair;
      fztmp += delz*fpair;
      f[j][0] -= delx*fpair;
      f[j][1] -= dely*fpair;
      f[j][2] -= delz*fpair;

      if (evflag) ev_tally(i,j,nlocal,newton_pair,
                           evdwl,0.0,fpair,delx,dely,delz);
    }

    // three-body interactions
    // skip immediately if I-J is not within cutoff
    double fjxtmp,fjytmp,fjztmp;

    for (jj = 0; jj < numshort; jj++) {
      j = neighshort[jj];
      jtype = map[type[j]];
      iparam_ij = elem2param[itype][jtype][jtype];

      delr1[0] = x[j][0] - xtmp;
      delr1[1] = x[j][1] - ytmp;
      delr1[2] = x[j][2] - ztmp;
      rsq1 = delr1[0]*delr1[0] + delr1[1]*delr1[1] + delr1[2]*delr1[2];
      if (rsq1 >= params[iparam_ij].cutsq) continue;

      // accumulate bondorder zeta for each i-j interaction via loop over k

      fjxtmp = fjytmp = fjztmp = 0.0;
      zeta_ij = 0.0;

      for (kk = 0; kk < numshort; kk++) {
        if (jj == kk) continue;
        k = neighshort[kk];
        ktype = map[type[k]];
        iparam_ijk = elem2param[itype][jtype][ktype];

        delr2[0] = x[k][0] - xtmp;
        delr2[1] = x[k][1] - ytmp;
        delr2[2] = x[k][2] - ztmp;
        rsq2 = delr2[0]*delr2[0] + delr2[1]*delr2[1] + delr2[2]*delr2[2];
        if (rsq2 >= params[iparam_ijk].cutsq) continue;

        zeta_ij += zeta(&params[iparam_ijk],rsq1,rsq2,delr1,delr2);
      }

      // pairwise force due to zeta

      force_zeta(&params[iparam_ij],rsq1,zeta_ij,fpair,prefactor,eflag,evdwl);

      fxtmp += delr1[0]*fpair;
      fytmp += delr1[1]*fpair;
      fztmp += delr1[2]*fpair;
      fjxtmp -= delr1[0]*fpair;
      fjytmp -= delr1[1]*fpair;
      fjztmp -= delr1[2]*fpair;

      if (evflag) ev_tally(i,j,nlocal,newton_pair,
                           evdwl,0.0,-fpair,-delr1[0],-delr1[1],-delr1[2]);

      // attractive term via loop over k

      for (kk = 0; kk < numshort; kk++) {
        if (jj == kk) continue;
        k = neighshort[kk];
        ktype = map[type[k]];
        iparam_ijk = elem2param[itype][jtype][ktype];

        delr2[0] = x[k][0] - xtmp;
        delr2[1] = x[k][1] - ytmp;
        delr2[2] = x[k][2] - ztmp;
        rsq2 = delr2[0]*delr2[0] + delr2[1]*delr2[1] + delr2[2]*delr2[2];
        if (rsq2 >= params[iparam_ijk].cutsq) continue;

        attractive(&params[iparam_ijk],prefactor,
                   rsq1,rsq2,delr1,delr2,fi,fj,fk);

        fxtmp += fi[0];
        fytmp += fi[1];
        fztmp += fi[2];
        fjxtmp += fj[0];
        fjytmp += fj[1];
        fjztmp += fj[2];
        f[k][0] += fk[0];
        f[k][1] += fk[1];
        f[k][2] += fk[2];

        if (vflag_atom) v_tally3(i,j,k,fj,fk,delr1,delr2);
      }
      f[j][0] += fjxtmp;
      f[j][1] += fjytmp;
      f[j][2] += fjztmp;
    }
    f[i][0] += fxtmp;
    f[i][1] += fytmp;
    f[i][2] += fztmp;
  }


  pvector[0] += eng_vdwl;
  build_extended_neighlist(cutmax*cutmax);
  get_list_of_dihedrals(ex_firstneigh,params);
  pvector[1] = 0;
  compute_dihedral_energy(eflag, vflag);

  if (vflag_fdotr) virial_fdotr_compute();

}

/* ----------------------------------------------------------------------
   create extended neighbor list from main neighbor list
   extended neighbor list includes neighbors of ghost atoms
------------------------------------------------------------------------- */

void PairTersoffEX::build_extended_neighlist(const double cutoffsq)
{
  int i,j,ii,jj,ignum,jnum;
  double xtmp,ytmp,ztmp,delx,dely,delz;
  double rsq;
  int *ilist,*numneigh,**firstneigh;
  int n,*neigh;

  double **x = atom->x;

  if (atom->nmax > maxlocal) {
    maxlocal = atom->nmax;
    memory->destroy(ex_numneigh);
    memory->sfree(ex_firstneigh);
    memory->create(ex_numneigh,maxlocal,"TERSOFFEX:numneigh");
    ex_firstneigh = (int **) memory->smalloc(
              maxlocal*sizeof(int *), "TERSOFFEX:firstneigh");
  }

  ignum = list->inum + list->gnum;
  ilist = list->ilist;
  numneigh = list->numneigh;
  firstneigh = list->firstneigh;

  // store all neighs of owned and ghost atoms
  // scan full neighbor list of I

  ipage->reset();

  for (ii = 0; ii < ignum; ii++) {
    i = ilist[ii];
    xtmp = x[i][0];
    ytmp = x[i][1];
    ztmp = x[i][2];

    neigh = ipage->vget();
    n = 0;

    for (jj = 0; jj < numneigh[i]; jj++) {
      j = firstneigh[i][jj];
      j &= NEIGHMASK;
      delx = xtmp - x[j][0];
      dely = ytmp - x[j][1];
      delz = ztmp - x[j][2];
      rsq = delx*delx + dely*dely + delz*delz;

      if (rsq < cutoffsq) neigh[n++] = j;
    }

    ex_firstneigh[i] = neigh;
    ex_numneigh[i] = n;
    ipage->vgot(n);
    if (ipage->status())
      error->one(FLERR,"Neighbor list overflow, boost neigh_modify one");
  }
}

/* ----------------------------------------------------------------------
   create list of dihedrals from extended neighbor list
------------------------------------------------------------------------- */

void PairTersoffEX::get_list_of_dihedrals(int ** neighlist,Param *param)
{
  int i,j,k,l,ii,jj,kk,ll,jnum;
  int n,ni,nj,nk,nl;
  int itype,jtype,ktype,ltype;
  tagint jtag,ktag;
  double xtmp,ytmp,ztmp;
  double delr1[3],delr2[3],delr3[3],r1,r2,r3;
  double fc1,fc2,fc3,fc,dfc1,dfc2,dfc3,dfc;
  int *jlist;

  double **x = atom->x;
  tagint *tag = atom->tag;
  int *type = atom->type;

  jnum = list->inum;
  jlist = list->ilist;
  ndihedrallist = 0;

  for (jj = 0; jj < jnum; jj++) { // j- element
    j = jlist[jj];
    jtype = map[type[j]];
    for (nj = 0; nj < ndihparams; nj++)
      if (jtype == dihparams[nj].jelement ||
          jtype == dihparams[nj].kelement) break;
    if (nj == ndihparams) continue;
    jtag = tag[j];
    xtmp = x[j][0];
    ytmp = x[j][1];
    ztmp = x[j][2];

    for (kk = 0; kk < ex_numneigh[j]; kk++) { // k- element
      k = neighlist[j][kk];
      k &= NEIGHMASK;
      ktype = map[type[k]];
      for (nk = 0; nk < ndihparams; nk++)
        if (ktype == dihparams[nk].kelement ||
            ktype == dihparams[nk].jelement) break;
      if (nk == ndihparams) continue;

      // skip half of them
      ktag = tag[k];
      if (jtag > ktag) {
        if ((jtag+ktag) % 2 == 0) continue;
      } else if (jtag < ktag) {
        if ((jtag+ktag) % 2 == 1) continue;
      } else {
        if (x[k][2] < ztmp) continue;
        if (x[k][2] == ztmp && x[k][1] < ytmp) continue;
        if (x[k][2] == ztmp && x[k][1] == ytmp && x[k][0] < xtmp) continue;
      }

      // cutoff
      delr2[0] = xtmp - x[k][0];
      delr2[1] = ytmp - x[k][1];
      delr2[2] = ztmp - x[k][2];
      r2 = sqrt(delr2[0]*delr2[0] + delr2[1]*delr2[1] + delr2[2]*delr2[2]);
      fc2 = ters_fc(r2,param);
      if (fc2 == 0.0) continue;

      for (ii = 0; ii < ex_numneigh[j]; ii++) { // i- element
        i = ex_firstneigh[j][ii];
        i &= NEIGHMASK;
        if (i == k) continue;
        itype = map[type[i]];
        for (ni = 0; ni < ndihparams; ni++)
          if (itype == dihparams[ni].ielement ||
              itype == dihparams[ni].lelement) break;
        if (ni == ndihparams) continue;

        // cutoff
        delr1[0] = x[i][0] - xtmp;
        delr1[1] = x[i][1] - ytmp;
        delr1[2] = x[i][2] - ztmp;
        r1 = sqrt(delr1[0]*delr1[0] + delr1[1]*delr1[1] + delr1[2]*delr1[2]);
        fc1 = ters_fc(r1,param);
        if (fc1 == 0.0) continue;

        for (ll = 0; ll < ex_numneigh[k]; ll++) { // l- element
          l = ex_firstneigh[k][ll];
          l &= NEIGHMASK;
          if (l == j || l == i) continue;
          ltype = map[type[l]];
          for (nl = 0; nl < ndihparams; nl++)
            if (ltype == dihparams[nl].lelement ||
                ltype == dihparams[nl].ielement) break;
          if (nl == ndihparams) continue;

          // skip those with no parameters defined
          if (elem2dihparam[itype][jtype][ktype][ltype] < 0) continue;
    
          // cutoff
          delr3[0] = x[k][0] - x[l][0];
          delr3[1] = x[k][1] - x[l][1];
          delr3[2] = x[k][2] - x[l][2];
          r3 = sqrt(delr3[0]*delr3[0] + delr3[1]*delr3[1] + delr3[2]*delr3[2]);
          fc3 = ters_fc(r3,param);
          if (fc3 == 0.0) continue;

          // distance cutoff
          dfc1 = ters_fc_d(r1,param);
          dfc2 = ters_fc_d(r2,param);
          dfc3 = ters_fc_d(r3,param);

          // save dihedral to dihedrallist
          if (ndihedrallist == maxdihedrallist) {
            maxdihedrallist += DIHDELTA;
            memory->grow(dihedrallist,maxdihedrallist,5,"TERSOFFEX:dihedrallist");
            memory->grow(dihedralcutoff,maxdihedrallist,9,"TERSOFFEX:dihedralcutoff");
          }
          dihedrallist[ndihedrallist][0] = i;
          dihedrallist[ndihedrallist][1] = j;
          dihedrallist[ndihedrallist][2] = k;
          dihedrallist[ndihedrallist][3] = l;
          dihedrallist[ndihedrallist][4] = elem2dihparam[itype][jtype][ktype][ltype]+1;
          dihedralcutoff[ndihedrallist][0] = r1; // bond length r1
          dihedralcutoff[ndihedrallist][1] = r2; // bond length r2
          dihedralcutoff[ndihedrallist][2] = r3; // bond length r3
          dihedralcutoff[ndihedrallist][3] = fc1; // distance cutoff
          dihedralcutoff[ndihedrallist][4] = fc2; // distance cutoff
          dihedralcutoff[ndihedrallist][5] = fc3; // distance cutoff
          dihedralcutoff[ndihedrallist][6] = dfc1; // derivative of cutoff
          dihedralcutoff[ndihedrallist][7] = dfc2; // derivative of cutoff
          dihedralcutoff[ndihedrallist][8] = dfc3; // derivative of cutoff
          ndihedrallist++;
        }
      }
    }
  }
}

/* ---------------------------------------------------------------------- */

void PairTersoffEX::compute_dihedral_energy(int eflag, int vflag)
{
  int i1,i2,i3,i4,ix,ndih;
  double a1a,a1b,a2a,a2b;
  double b12[3],b23[3],b34[3],r12,r23,r34,u12[3],u23[3],u34[3];
  double b13[3],b42[3],r13,r42,u13[3],u42[3],b41[3],b43[3];
  double n123[0],n234[3],n123nom,n234nom,c,cnom,s,cw2,sw2;
  double cos123,cos234,sin123,sin234,cs123,cs234;
  double fc,fc1,fc2,fc3,dfc1,dfc2,dfc3,fc_r,fc_a,fc123,fc234,dfc123,dfc234;
  double dndij[3],dndik[3],dndjl[3];
  double dcidij,dcidik,dcidjk,dcjdji,dcjdjl,dcjdil;
  double dxidij,dxjdji;
  double evdwl,fpair;
  double fi[3],fj[3],fk[3],fl[3];
  double fcpc,Ec,Vtors;
  double ddndij,ddndik,ddndjk,ddndjl,ddndil,dvpdcw,Ftmp[3];
  int n;


  double **x = atom->x;
  double **f = atom->f;

  for (ndih = 0; ndih < ndihedrallist; ndih++) {

    i1 = dihedrallist[ndih][0];
    i2 = dihedrallist[ndih][1];
    i3 = dihedrallist[ndih][2];
    i4 = dihedrallist[ndih][3];
    ix = dihedrallist[ndih][4]-1;

    // 1st bond
    vec3_scaleadd(-1.0,x[i1],x[i2],b12); // b12 = x[i2] - x[i1]
    r12 = dihedralcutoff[ndih][0]; // sqrt(vec3_dot(b12,b12))
    vec3_scale(1.0/r12,b12,u12); // unit vector

    // 2nd bond
    vec3_scaleadd(-1.0,x[i2],x[i3],b23); // b23 = x[i3] - x[i2]
    r23 = dihedralcutoff[ndih][1]; // sqrt(vec3_dot(b23,b23))
    vec3_scale(1.0/r23,b23,u23); // unit vector

    // angle cutoff
    a1a = dihcoeff[ix][1];
    a2b = dihcoeff[ix][4];

    // cos angle formed by i1 i2 i3
    cos123 = MAX(MIN(-vec3_dot(u12,u23),1.0),-1.0);
    if (cos123 > a1a || cos123 < a2b) continue;

    // 3rd bond
    vec3_scaleadd(-1.0,x[i3],x[i4],b34); // b34 = x[i4] - x[i3]
    r34 = dihedralcutoff[ndih][2]; // sqrt(vec3_dot(b34,b34))
    vec3_scale(1.0/r34,b34,u34); // unit vector

    // cos angle formed by i2 i3 i4
    cos234 = MAX(MIN(-vec3_dot(u23,u34),1.0),-1.0);
    if (cos234 > a1a || cos234 < a2b) continue;

    // cross vectors
    n123[0] = (b12[1]*b23[2])-(b12[2]*b23[1]);
    n123[1] = (b12[2]*b23[0])-(b12[0]*b23[2]);
    n123[2] = (b12[0]*b23[1])-(b12[1]*b23[0]);
    n123nom = 1.0/sqrt(vec3_dot(n123,n123));
    n234[0] = (b23[1]*b34[2])-(b23[2]*b34[1]);
    n234[1] = (b23[2]*b34[0])-(b23[0]*b34[2]);
    n234[2] = (b23[0]*b34[1])-(b23[1]*b34[0]);
    n234nom = 1.0/sqrt(vec3_dot(n234,n234));

    cnom = n123nom * n234nom;
    c = MAX(MIN(vec3_dot(n123,n234)*cnom,1.0),-1.0); // cos(phi)
    s = sqrt(1.0 - c*c); // sin(phi) from sin(phi)^2 + cos(phi)^2 = 1
    if (s < SMALL) s = SMALL;
    cw2 = (.5*(1.0 + c)); // cos(phi/2)^2 from cos(phi/2)^2 = 0.5*(1+cos(phi))
    sw2 = 1.0 - cw2; // sin(phi/2)^2 from sin(phi/2)^2 + cos(phi_/2)^2 = 1

    // cutoffs

    fc1 = dihedralcutoff[ndih][3];
    fc2 = dihedralcutoff[ndih][4];
    fc3 = dihedralcutoff[ndih][5];
    fc_r = fc1*fc2*fc3;

    a1b = dihcoeff[ix][2];
    a2a = dihcoeff[ix][3];
    if (cos123 > a1b) {
      fc123 = 1.0-Sp2(cos123,a1a,a1b,dfc123);
      dfc123 *= -1;
    }
    else
      fc123 = Sp2(cos123,a2a,a2b,dfc123);
    if (cos234 > a1b) {
      fc234 = 1.0-Sp2(cos234,a1a,a1b,dfc234);
      dfc234 *= -1;
    }
    else
      fc234 = Sp2(cos234,a2a,a2b,dfc234);
    fc_a = fc123*fc234;

    fc = fc_r * fc_a;

    Ec = dihcoeff[ix][5]; // k
    n = dihcoeff[ix][6]; // n should be even and larger than 6

    Vtors = Ec*(powint(sw2,3*n/2)-powint(c,n)); // bop_dih_v4

    if (eflag) pvector[1] += evdwl = Vtors*fc;

    // derivative
    dvpdcw = -fc * Ec*((3*n/2)*powint(sw2,3*n/2-1)*(-0.5)-n*powint(c,n-1)); // bop_dih_v4

    vec3_add(b12,b23,b13); // b13 = b12 + b23
    r13 = sqrt(vec3_dot(b13,b13));
    vec3_scale(1.0/r13,b13,u13);

    vec3_add(b34,b23,b42); vec3_scale(-1.0,b42,b42); // b42 = -b34 - b23
    r42 = sqrt(vec3_dot(b42,b42));
    vec3_scale(1.0/r42,b42,u42);

    sin123 = sqrt(1.0 - cos123*cos123);
    if (sin123 < SMALL) sin123 = SMALL;
    cs123 = cos123/sin123;

    sin234 = sqrt(1.0 - cos234*cos234);
    if (sin234 < SMALL) sin234 = SMALL;
    cs234 = cos234/sin234;

    dcidij = (r23*r23 - r12*r12 + r13*r13)/(2.0*r23*r23*r12);
    dxidij = n123nom * ( r12*sin123 + r23*r12*(cs123*dcidij) );
    dcjdji = (r23*r23 - r34*r34 + r42*r42)/(2.0*r23*r23*r34);
    dxjdji = n234nom * ( r34*sin234 + r23*r34*(cs234*dcjdji) );
    ddndij = (dxidij+dxjdji)*c;
    dndij[0] = ((n234[1]*b12[2])-(n234[2]*b12[1])) + ((b34[1]*n123[2])-(b34[2]*n123[1]));
    dndij[1] = ((n234[2]*b12[0])-(n234[0]*b12[2])) + ((b34[2]*n123[0])-(b34[0]*n123[2]));
    dndij[2] = ((n234[0]*b12[1])-(n234[1]*b12[0])) + ((b34[0]*n123[1])-(b34[1]*n123[0]));
    vec3_scale(cnom,dndij,dndij); // dcwdn = cnom
    Ftmp[0] = dvpdcw*(dndij[0]+(ddndij*(-u23[0])));
    Ftmp[1] = dvpdcw*(dndij[1]+(ddndij*(-u23[1])));
    Ftmp[2] = dvpdcw*(dndij[2]+(ddndij*(-u23[2])));
    fi[0] = Ftmp[0];
    fi[1] = Ftmp[1];
    fi[2] = Ftmp[2];
    vec3_scale(-1.0,fi,fj);

    dcidik = ((r12*r12)-(r23*r23)+(r13*r13))/(2.0*r23*r12*r12);
    ddndik = n123nom * c * (r23*sin123 + r23*r12*(cs123*dcidik));
    dndik[0] = n234[1]*b23[2]-n234[2]*b23[1];
    dndik[1] = n234[2]*b23[0]-n234[0]*b23[2];
    dndik[2] = n234[0]*b23[1]-n234[1]*b23[0];
    vec3_scale(cnom,dndik,dndik); // dcwdn = cnom
    Ftmp[0] = dvpdcw*(dndik[0]+(ddndik*u12[0]));
    Ftmp[1] = dvpdcw*(dndik[1]+(ddndik*u12[1]));
    Ftmp[2] = dvpdcw*(dndik[2]+(ddndik*u12[2]));
    dcidjk = (-r13)/(r23*r12);
    ddndjk = (r23*r12* (cs123*dcidjk)) * n123nom * c; // dcwddn = c*cnom
    vec3_add(fi,Ftmp,fi); // fi += Ftmp
    vec3_scale(-1.0,Ftmp,fk); // fk = -Ftmp
    Ftmp[0] = (dvpdcw*ddndjk*u13[0]);
    Ftmp[1] = (dvpdcw*ddndjk*u13[1]);
    Ftmp[2] = (dvpdcw*ddndjk*u13[2]);
    vec3_add(fj,Ftmp,fj); // fj += Ftmp
    vec3_scaleadd(-1.0,Ftmp,fk,fk); // fk -= Ftmp

    dcjdil = (-r42)/(r23*r34);
    ddndil = n234nom * c * (r23*r34*(cs234*dcjdil)); // dcwddn = c*cnom
    dcjdjl = ((r34*r34)-(r23*r23)+(r42*r42))/(2.0*r23*r34*r34);
    ddndjl = n234nom*(r23*sin234) + (r23*r34*(cs234*dcjdjl))*c; // dcwddn = c*cnom
    dndjl[0] = (n123[1]*b23[2])-(n123[2]*b23[1]);
    dndjl[1] = (n123[2]*b23[0])-(n123[0]*b23[2]);
    dndjl[2] = (n123[0]*b23[1])-(n123[1]*b23[0]);
    vec3_scale(cnom,dndjl,dndjl); // dcwdn = cnom
    Ftmp[0] = dvpdcw*(dndjl[0]+(ddndjl*(-u34[0])));
    Ftmp[1] = dvpdcw*(dndjl[1]+(ddndjl*(-u34[1])));
    Ftmp[2] = dvpdcw*(dndjl[2]+(ddndjl*(-u34[2])));
    vec3_add(fj,Ftmp,fj); // fj += Ftmp
    vec3_scale(-1.0,Ftmp,fl); // fl = -Ftmp
    Ftmp[0] = (dvpdcw*ddndil*u42[0]);
    Ftmp[1] = (dvpdcw*ddndil*u42[1]);
    Ftmp[2] = (dvpdcw*ddndil*u42[2]);
    vec3_add(fi,Ftmp,fi); // fi += Ftmp
    vec3_scaleadd(-1.0,Ftmp,fl,fl); // fl -= Ftmp
  
    // coordination forces

    dfc1 = dihedralcutoff[ndih][6];
    dfc2 = dihedralcutoff[ndih][7];
    dfc3 = dihedralcutoff[ndih][8];
  
    fpair = Vtors*dfc1*fc2*fc3*fc_a;
    fi[0] -= u12[0]*fpair;
    fi[1] -= u12[1]*fpair;
    fi[2] -= u12[2]*fpair;
    fk[0] += u12[0]*fpair;
    fk[1] += u12[1]*fpair;
    fk[2] += u12[2]*fpair;
  
    fpair = Vtors*fc1*dfc2*fc3*fc_a;
    fi[0] -= (-u23[0])*fpair;
    fi[1] -= (-u23[1])*fpair;
    fi[2] -= (-u23[2])*fpair;
    fj[0] += (-u23[0])*fpair;
    fj[1] += (-u23[1])*fpair;
    fj[2] += (-u23[2])*fpair;
  
    fpair = Vtors*fc1*fc2*dfc3*fc_a;
    fj[0] -= (-u34[0])*fpair;
    fj[1] -= (-u34[1])*fpair;
    fj[2] -= (-u34[2])*fpair;
    fl[0] += (-u34[0])*fpair;
    fl[1] += (-u34[1])*fpair;
    fl[2] += (-u34[2])*fpair;
  
    // additional cutoff function forces
  
    fcpc = -Vtors*fc_r*dfc123*fc234;

    fpair = fcpc*dcidij;
    fi[0] += fpair*(-u23[0]);
    fi[1] += fpair*(-u23[1]);
    fi[2] += fpair*(-u23[2]);
    fj[0] -= fpair*(-u23[0]);
    fj[1] -= fpair*(-u23[1]);
    fj[2] -= fpair*(-u23[2]);
  
    fpair = fcpc*dcidik;
    fi[0] += fpair*u12[0];
    fi[1] += fpair*u12[1];
    fi[2] += fpair*u12[2];
    fk[0] -= fpair*u12[0];
    fk[1] -= fpair*u12[1];
    fk[2] -= fpair*u12[2];
  
    fpair = fcpc*dcidjk;
    fj[0] += fpair*u13[0];
    fj[1] += fpair*u13[1];
    fj[2] += fpair*u13[2];
    fk[0] -= fpair*u13[0];
    fk[1] -= fpair*u13[1];
    fk[2] -= fpair*u13[2];
  
    fcpc = -Vtors*fc_r*fc123*dfc234;
    fpair = fcpc*dcjdji;
    fi[0] += fpair*(-u23[0]);
    fi[1] += fpair*(-u23[1]);
    fi[2] += fpair*(-u23[2]);
    fj[0] -= fpair*(-u23[0]);
    fj[1] -= fpair*(-u23[1]);
    fj[2] -= fpair*(-u23[2]);
  
    fpair = fcpc*dcjdjl;
    fj[0] += fpair*(-u34[0]);
    fj[1] += fpair*(-u34[1]);
    fj[2] += fpair*(-u34[2]);
    fl[0] -= fpair*(-u34[0]);
    fl[1] -= fpair*(-u34[1]);
    fl[2] -= fpair*(-u34[2]);
  
    vec3_scaleadd( fcpc*dcjdil,u42,fi,fi); // fi += fcpc*dcjdil * u42
    vec3_scaleadd(-fcpc*dcjdil,u42,fl,fl); // fl -= fcpc*dcjdil * u42

    // sum per-atom forces into atom force array
  
    f[i2][0] += fi[0]; f[i2][1] += fi[1]; f[i2][2] += fi[2];
    f[i3][0] += fj[0]; f[i3][1] += fj[1]; f[i3][2] += fj[2];
    f[i1][0] += fk[0]; f[i1][1] += fk[1]; f[i1][2] += fk[2];
    f[i4][0] += fl[0]; f[i4][1] += fl[1]; f[i4][2] += fl[2];

  
    if (evflag) {
      vec3_scale(-1.0,b34,b43);
      vec3_scaleadd(-1.0,b12,b42,b41);
      ev_tally4(i2,i3,i1,i4,evdwl,fi,fj,fk,b42,b43,b41);
    }

  }
}
