# Supplementary material for: Machine learning coarse grained models for water
Source: Nat Commun. 2019 Jan 22;10:379. doi: 10.1038/s41467-018-08222-6 (PMC6342926; doi:10.1038/s41467-018-08222-6)
Supplement: Supplementary file 7 — Supplementary Software [file 41467_2018_8222_MOESM7_ESM.zip › LAMMPS_input/custom_pair_style/pair_tersoff_ex.h]

/* -*- c++ -*- ----------------------------------------------------------
   LAMMPS - Large-scale Atomic/Molecular Massively Parallel Simulator
   http://lammps.sandia.gov, Sandia National Laboratories
   Steve Plimpton, sjplimp@sandia.gov

   Copyright (2003) Sandia Corporation.  Under the terms of Contract
   DE-AC04-94AL85000 with Sandia Corporation, the U.S. Government retains
   certain rights in this software.  This software is distributed under
   the GNU General Public License.

   See the README file in the top-level LAMMPS directory.
------------------------------------------------------------------------- */

#ifdef PAIR_CLASS

PairStyle(tersoff/ex,PairTersoffEX)

#else

#ifndef LMP_PAIR_TERSOFF_EX_H
#define LMP_PAIR_TERSOFF_EX_H

#include "pair_tersoff.h"
#include "my_page.h"

namespace LAMMPS_NS {

class PairTersoffEX : public PairTersoff {

 public:
  PairTersoffEX(class LAMMPS *);
  virtual ~PairTersoffEX();
  virtual void compute(int, int);
  void settings(int, char **);
  virtual void init_style();

 protected:

  MyPage<int> *ipage;              // pages of neighbor indices
  int pgsize;                      // size of neighbor page
  int oneatom;                     // max # of neighbors for one atom
  int maxlocal;                    // size of numneigh, firstneigh arrays
  int *ex_numneigh;                // # of pair neighbors for each atom
  int **ex_firstneigh;             // ptr to 1st neighbor of each atom
  int dihflag;                     // DIHEDRAL_flag (1 to include)

  struct DihParam {
    char line[1024];
    int ielement,jelement,kelement,lelement;
    int style, nparam;
  };

  DihParam *dihparams;             // parameter set for dihedral interaction
  int ndihparams;                  // # of stored dihedral parameter sets
  int maxdihparams;                // max # of dihedral parameter sets
  int maxdihperline;               // max # of dihedral parameter per line
  int ****elem2dihparam;           // mapping from element quadlets to parameters
  double **dihcoeff;                  // dihedral coefficients

  struct DihStyle {
    char name[256];
    int ndihedraltypes;
  };

  DihStyle *dihstyle;              // dihedral style initiated
  int ndihstyle;                   // # of dihedral style initiated
  int maxdihstyle;                 // max # of dihedral style initiated

  int **dihedrallist;              // list of dihedrals
  double **dihedralcutoff;         // list of dihedrals cutoffs
  int ndihedrallist;               // number of dihedrals in dihedral list
  int maxdihedrallist;             // size of dihedral list

  virtual void read_file(char *);
  virtual void check_dihedral_params();
  virtual void build_extended_neighlist(double);
  virtual void get_list_of_dihedrals(int **, Param *);
  virtual void compute_dihedral_energy(int eflag, int vflag);

  /* ----------------------------------------------------------------------
     cutoff function from airebo
     return cutoff and dX = derivative
     no side effects
  ------------------------------------------------------------------------- */

  inline double Sp2(double Xij, double Xmin, double Xmax, double &dX) const {
    double cutoff;

    double t = (Xij-Xmin) / (Xmax-Xmin);
    if (t <= 0.0) {
      cutoff = 1.0;
      dX = 0.0;
    } else if (t >= 1.0) {
      cutoff = 0.0;
      dX = 0.0;
    } else {
      cutoff = (1.0-(t*t*(3.0-2.0*t)));
      dX = 6.0*(t*t-t) / (Xmax-Xmin);
    }
    return cutoff;
  }

};

}

#endif
#endif
