# Supplementary material for: Machine learning coarse grained models for water
Source: Nat Commun. 2019 Jan 22;10:379. doi: 10.1038/s41467-018-08222-6 (PMC6342926; doi:10.1038/s41467-018-08222-6)
Supplement: Supplementary file 7 — Supplementary Software [file 41467_2018_8222_MOESM7_ESM.zip › LAMMPS_input/in.freeze_ML-BOP]

# LAMMPS input script
variable seed equal 7545

boundary p p p
units       metal
atom_style  atomic
atom_modify map array sort 0 0
read_data   structures/data.Ih_liq_interface
pair_style  tersoff
pair_coeff  * *  WT_ML-BOP.tersoff WT

# ----- Variables -----
variable T equal 260
variable P equal 1.0

# ----- Initialize -----
velocity  all create ${T} ${seed}
neighbor 2.0 nsq
neigh_modify delay 0 every 1 check yes

# ----- Computes -----
compute msd all  msd com yes

# ----- Log -----
thermo        1000
thermo_style custom step atoms etotal ke pe temp press lx ly lz enthalpy density c_msd[4]
thermo_modify line multi norm yes flush yes format float %.6f

# ----- Output Trajectory -----
dump positions all  custom 1000 output_ML-BOP.lammpstrj id type x y z

# ----- Minimize -----
minimize 1e-4 1e-6 1000 10000
min_style cg

# ----- Temperature/Pressure Controls -----
fix integrate all  npt temp ${T} ${T} 0.1 iso ${P} ${P} 1.0

timestep 0.005 # 5 fs
run 100000 # 0.5 ns
