# Supplementary material for: Machine learning coarse grained models for water
Source: Nat Commun. 2019 Jan 22;10:379. doi: 10.1038/s41467-018-08222-6 (PMC6342926; doi:10.1038/s41467-018-08222-6)
Supplement: Supplementary file 7 — Supplementary Software [file 41467_2018_8222_MOESM7_ESM.zip › LAMMPS_input/structures/data.ABACBC]

  LAMMPS description

     432   atoms

       1   atom types

  0.0000000      29.393712     xlo xhi
  0.0000000      25.455906     ylo yhi
  0.0000000      24.000071     zlo zhi

  Masses

       1   18.0153

   Atoms

       1       1         4.25621000     5.72673000     0.46800100
       2       1         4.25621000    14.21200000     0.46800100
       3       1         4.25621000    22.69730000     0.46800100
       4       1        14.05410000     5.72673000     0.46800100
       5       1        14.05410000    14.21200000     0.46800100
       6       1        14.05410000    22.69730000     0.46800100
       7       1        23.85200000     5.72673000     0.46800100
       8       1        23.85200000    14.21200000     0.46800100
       9       1        23.85200000    22.69730000     0.46800100
      10       1         9.15516000     5.72673000     0.46800100
      11       1         9.15516000    14.21200000     0.46800100
      12       1         9.15516000    22.69730000     0.46800100
      13       1        18.95310000     5.72673000     0.46800100
      14       1        18.95310000    14.21200000     0.46800100
      15       1        18.95310000    22.69730000     0.46800100
      16       1        28.75100000     5.72673000     0.46800100
      17       1        28.75100000    14.21200000     0.46800100
      18       1        28.75100000    22.69730000     0.46800100
      19       1         1.80673000     1.48408000     0.46800100
      20       1         1.80673000     9.96938000     0.46800100
      21       1         1.80673000    18.45470000     0.46800100
      22       1        11.60460000     1.48408000     0.46800100
      23       1        11.60460000     9.96938000     0.46800100
      24       1        11.60460000    18.45470000     0.46800100
      25       1        21.40250000     1.48408000     0.46800100
      26       1        21.40250000     9.96938000     0.46800100
      27       1        21.40250000    18.45470000     0.46800100
      28       1         6.70569000     1.48408000     0.46800100
      29       1         6.70569000     9.96938000     0.46800100
      30       1         6.70569000    18.45470000     0.46800100
      31       1        16.50360000     1.48408000     0.46800100
      32       1        16.50360000     9.96938000     0.46800100
      33       1        16.50360000    18.45470000     0.46800100
      34       1        26.30150000     1.48408000     0.46800100
      35       1        26.30150000     9.96938000     0.46800100
      36       1        26.30150000    18.45470000     0.46800100
      37       1         4.25621000     5.72673000     3.46801000
      38       1         4.25621000    14.21200000     3.46801000
      39       1         4.25621000    22.69730000     3.46801000
      40       1        14.05410000     5.72673000     3.46801000
      41       1        14.05410000    14.21200000     3.46801000
      42       1        14.05410000    22.69730000     3.46801000
      43       1        23.85200000     5.72673000     3.46801000
      44       1        23.85200000    14.21200000     3.46801000
      45       1        23.85200000    22.69730000     3.46801000
      46       1         9.15516000     5.72673000     3.46801000
      47       1         9.15516000    14.21200000     3.46801000
      48       1         9.15516000    22.69730000     3.46801000
      49       1        18.95310000     5.72673000     3.46801000
      50       1        18.95310000    14.21200000     3.46801000
      51       1        18.95310000    22.69730000     3.46801000
      52       1        28.75100000     5.72673000     3.46801000
      53       1        28.75100000    14.21200000     3.46801000
      54       1        28.75100000    22.69730000     3.46801000
      55       1         1.80673000     1.48408000     3.46801000
      56       1         1.80673000     9.96938000     3.46801000
      57       1         1.80673000    18.45470000     3.46801000
      58       1        11.60460000     1.48408000     3.46801000
      59       1        11.60460000     9.96938000     3.46801000
      60       1        11.60460000    18.45470000     3.46801000
      61       1        21.40250000     1.48408000     3.46801000
      62       1        21.40250000     9.96938000     3.46801000
      63       1        21.40250000    18.45470000     3.46801000
      64       1         6.70569000     1.48408000     3.46801000
      65       1         6.70569000     9.96938000     3.46801000
      66       1         6.70569000    18.45470000     3.46801000
      67       1        16.50360000     1.48408000     3.46801000
      68       1        16.50360000     9.96938000     3.46801000
      69       1        16.50360000    18.45470000     3.46801000
      70       1        26.30150000     1.48408000     3.46801000
      71       1        26.30150000     9.96938000     3.46801000
      72       1        26.30150000    18.45470000     3.46801000
      73       1         4.25621000     0.07042800     4.46881000
      74       1         4.25621000     8.55573000     4.46881000
      75       1         4.25621000    17.04100000     4.46881000
      76       1        14.05410000     0.07042800     4.46881000
      77       1        14.05410000     8.55573000     4.46881000
      78       1        14.05410000    17.04100000     4.46881000
      79       1        23.85200000     0.07042800     4.46881000
      80       1        23.85200000     8.55573000     4.46881000
      81       1        23.85200000    17.04100000     4.46881000
      82       1         9.15516000     0.07042800     4.46881000
      83       1         9.15516000     8.55573000     4.46881000
      84       1         9.15516000    17.04100000     4.46881000
      85       1        18.95310000     0.07042800     4.46881000
      86       1        18.95310000     8.55573000     4.46881000
      87       1        18.95310000    17.04100000     4.46881000
      88       1        28.75100000     0.07042800     4.46881000
      89       1        28.75100000     8.55573000     4.46881000
      90       1        28.75100000    17.04100000     4.46881000
      91       1         1.80673000     4.31308000     4.46881000
      92       1         1.80673000    12.79840000     4.46881000
      93       1         1.80673000    21.28370000     4.46881000
      94       1        11.60460000     4.31308000     4.46881000
      95       1        11.60460000    12.79840000     4.46881000
      96       1        11.60460000    21.28370000     4.46881000
      97       1        21.40250000     4.31308000     4.46881000
      98       1        21.40250000    12.79840000     4.46881000
      99       1        21.40250000    21.28370000     4.46881000
     100       1         6.70569000     4.31308000     4.46881000
     101       1         6.70569000    12.79840000     4.46881000
     102       1         6.70569000    21.28370000     4.46881000
     103       1        16.50360000     4.31308000     4.46881000
     104       1        16.50360000    12.79840000     4.46881000
     105       1        16.50360000    21.28370000     4.46881000
     106       1        26.30150000     4.31308000     4.46881000
     107       1        26.30150000    12.79840000     4.46881000
     108       1        26.30150000    21.28370000     4.46881000
     109       1         4.25621000     0.07042800     7.46882000
     110       1         4.25621000     8.55573000     7.46882000
     111       1         4.25621000    17.04100000     7.46882000
     112       1        14.05410000     0.07042800     7.46882000
     113       1        14.05410000     8.55573000     7.46882000
     114       1        14.05410000    17.04100000     7.46882000
     115       1        23.85200000     0.07042800     7.46882000
     116       1        23.85200000     8.55573000     7.46882000
     117       1        23.85200000    17.04100000     7.46882000
     118       1         9.15516000     0.07042800     7.46882000
     119       1         9.15516000     8.55573000     7.46882000
     120       1         9.15516000    17.04100000     7.46882000
     121       1        18.95310000     0.07042800     7.46882000
     122       1        18.95310000     8.55573000     7.46882000
     123       1        18.95310000    17.04100000     7.46882000
     124       1        28.75100000     0.07042800     7.46882000
     125       1        28.75100000     8.55573000     7.46882000
     126       1        28.75100000    17.04100000     7.46882000
     127       1         1.80673000     4.31308000     7.46882000
     128       1         1.80673000    12.79840000     7.46882000
     129       1         1.80673000    21.28370000     7.46882000
     130       1        11.60460000     4.31308000     7.46882000
     131       1        11.60460000    12.79840000     7.46882000
     132       1        11.60460000    21.28370000     7.46882000
     133       1        21.40250000     4.31308000     7.46882000
     134       1        21.40250000    12.79840000     7.46882000
     135       1        21.40250000    21.28370000     7.46882000
     136       1         6.70569000     4.31308000     7.46882000
     137       1         6.70569000    12.79840000     7.46882000
     138       1         6.70569000    21.28370000     7.46882000
     139       1        16.50360000     4.31308000     7.46882000
     140       1        16.50360000    12.79840000     7.46882000
     141       1        16.50360000    21.28370000     7.46882000
     142       1        26.30150000     4.31308000     7.46882000
     143       1        26.30150000    12.79840000     7.46882000
     144       1        26.30150000    21.28370000     7.46882000
     145       1         4.25621000     5.72673000     8.46723000
     146       1         4.25621000    14.21200000     8.46723000
     147       1         4.25621000    22.69730000     8.46723000
     148       1        14.05410000     5.72673000     8.46723000
     149       1        14.05410000    14.21200000     8.46723000
     150       1        14.05410000    22.69730000     8.46723000
     151       1        23.85200000     5.72673000     8.46723000
     152       1        23.85200000    14.21200000     8.46723000
     153       1        23.85200000    22.69730000     8.46723000
     154       1         9.15516000     5.72673000     8.46723000
     155       1         9.15516000    14.21200000     8.46723000
     156       1         9.15516000    22.69730000     8.46723000
     157       1        18.95310000     5.72673000     8.46723000
     158       1        18.95310000    14.21200000     8.46723000
     159       1        18.95310000    22.69730000     8.46723000
     160       1        28.75100000     5.72673000     8.46723000
     161       1        28.75100000    14.21200000     8.46723000
     162       1        28.75100000    22.69730000     8.46723000
     163       1         1.80673000     1.48408000     8.46723000
     164       1         1.80673000     9.96938000     8.46723000
     165       1         1.80673000    18.45470000     8.46723000
     166       1        11.60460000     1.48408000     8.46723000
     167       1        11.60460000     9.96938000     8.46723000
     168       1        11.60460000    18.45470000     8.46723000
     169       1        21.40250000     1.48408000     8.46723000
     170       1        21.40250000     9.96938000     8.46723000
     171       1        21.40250000    18.45470000     8.46723000
     172       1         6.70569000     1.48408000     8.46723000
     173       1         6.70569000     9.96938000     8.46723000
     174       1         6.70569000    18.45470000     8.46723000
     175       1        16.50360000     1.48408000     8.46723000
     176       1        16.50360000     9.96938000     8.46723000
     177       1        16.50360000    18.45470000     8.46723000
     178       1        26.30150000     1.48408000     8.46723000
     179       1        26.30150000     9.96938000     8.46723000
     180       1        26.30150000    18.45470000     8.46723000
     181       1         4.25621000     5.72673000    11.46720000
     182       1         4.25621000    14.21200000    11.46720000
     183       1         4.25621000    22.69730000    11.46720000
     184       1        14.05410000     5.72673000    11.46720000
     185       1        14.05410000    14.21200000    11.46720000
     186       1        14.05410000    22.69730000    11.46720000
     187       1        23.85200000     5.72673000    11.46720000
     188       1        23.85200000    14.21200000    11.46720000
     189       1        23.85200000    22.69730000    11.46720000
     190       1         9.15516000     5.72673000    11.46720000
     191       1         9.15516000    14.21200000    11.46720000
     192       1         9.15516000    22.69730000    11.46720000
     193       1        18.95310000     5.72673000    11.46720000
     194       1        18.95310000    14.21200000    11.46720000
     195       1        18.95310000    22.69730000    11.46720000
     196       1        28.75100000     5.72673000    11.46720000
     197       1        28.75100000    14.21200000    11.46720000
     198       1        28.75100000    22.69730000    11.46720000
     199       1         1.80673000     1.48408000    11.46720000
     200       1         1.80673000     9.96938000    11.46720000
     201       1         1.80673000    18.45470000    11.46720000
     202       1        11.60460000     1.48408000    11.46720000
     203       1        11.60460000     9.96938000    11.46720000
     204       1        11.60460000    18.45470000    11.46720000
     205       1        21.40250000     1.48408000    11.46720000
     206       1        21.40250000     9.96938000    11.46720000
     207       1        21.40250000    18.45470000    11.46720000
     208       1         6.70569000     1.48408000    11.46720000
     209       1         6.70569000     9.96938000    11.46720000
     210       1         6.70569000    18.45470000    11.46720000
     211       1        16.50360000     1.48408000    11.46720000
     212       1        16.50360000     9.96938000    11.46720000
     213       1        16.50360000    18.45470000    11.46720000
     214       1        26.30150000     1.48408000    11.46720000
     215       1        26.30150000     9.96938000    11.46720000
     216       1        26.30150000    18.45470000    11.46720000
     217       1         4.25621000     2.89858000    12.46800000
     218       1         4.25621000    11.38390000    12.46800000
     219       1         4.25621000    19.86920000    12.46800000
     220       1        14.05410000     2.89858000    12.46800000
     221       1        14.05410000    11.38390000    12.46800000
     222       1        14.05410000    19.86920000    12.46800000
     223       1        23.85200000     2.89858000    12.46800000
     224       1        23.85200000    11.38390000    12.46800000
     225       1        23.85200000    19.86920000    12.46800000
     226       1         9.15516000     2.89858000    12.46800000
     227       1         9.15516000    11.38390000    12.46800000
     228       1         9.15516000    19.86920000    12.46800000
     229       1        18.95310000     2.89858000    12.46800000
     230       1        18.95310000    11.38390000    12.46800000
     231       1        18.95310000    19.86920000    12.46800000
     232       1        28.75100000     2.89858000    12.46800000
     233       1        28.75100000    11.38390000    12.46800000
     234       1        28.75100000    19.86920000    12.46800000
     235       1         1.80673000     7.14123000    12.46800000
     236       1         1.80673000    15.62650000    12.46800000
     237       1         1.80673000    24.11180000    12.46800000
     238       1        11.60460000     7.14123000    12.46800000
     239       1        11.60460000    15.62650000    12.46800000
     240       1        11.60460000    24.11180000    12.46800000
     241       1        21.40250000     7.14123000    12.46800000
     242       1        21.40250000    15.62650000    12.46800000
     243       1        21.40250000    24.11180000    12.46800000
     244       1         6.70569000     7.14123000    12.46800000
     245       1         6.70569000    15.62650000    12.46800000
     246       1         6.70569000    24.11180000    12.46800000
     247       1        16.50360000     7.14123000    12.46800000
     248       1        16.50360000    15.62650000    12.46800000
     249       1        16.50360000    24.11180000    12.46800000
     250       1        26.30150000     7.14123000    12.46800000
     251       1        26.30150000    15.62650000    12.46800000
     252       1        26.30150000    24.11180000    12.46800000
     253       1         4.25621000     2.89858000    15.46800000
     254       1         4.25621000    11.38390000    15.46800000
     255       1         4.25621000    19.86920000    15.46800000
     256       1        14.05410000     2.89858000    15.46800000
     257       1        14.05410000    11.38390000    15.46800000
     258       1        14.05410000    19.86920000    15.46800000
     259       1        23.85200000     2.89858000    15.46800000
     260       1        23.85200000    11.38390000    15.46800000
     261       1        23.85200000    19.86920000    15.46800000
     262       1         9.15516000     2.89858000    15.46800000
     263       1         9.15516000    11.38390000    15.46800000
     264       1         9.15516000    19.86920000    15.46800000
     265       1        18.95310000     2.89858000    15.46800000
     266       1        18.95310000    11.38390000    15.46800000
     267       1        18.95310000    19.86920000    15.46800000
     268       1        28.75100000     2.89858000    15.46800000
     269       1        28.75100000    11.38390000    15.46800000
     270       1        28.75100000    19.86920000    15.46800000
     271       1         1.80673000     7.14123000    15.46800000
     272       1         1.80673000    15.62650000    15.46800000
     273       1         1.80673000    24.11180000    15.46800000
     274       1        11.60460000     7.14123000    15.46800000
     275       1        11.60460000    15.62650000    15.46800000
     276       1        11.60460000    24.11180000    15.46800000
     277       1        21.40250000     7.14123000    15.46800000
     278       1        21.40250000    15.62650000    15.46800000
     279       1        21.40250000    24.11180000    15.46800000
     280       1         6.70569000     7.14123000    15.46800000
     281       1         6.70569000    15.62650000    15.46800000
     282       1         6.70569000    24.11180000    15.46800000
     283       1        16.50360000     7.14123000    15.46800000
     284       1        16.50360000    15.62650000    15.46800000
     285       1        16.50360000    24.11180000    15.46800000
     286       1        26.30150000     7.14123000    15.46800000
     287       1        26.30150000    15.62650000    15.46800000
     288       1        26.30150000    24.11180000    15.46800000
     289       1         4.25621000     0.06958000    16.46880000
     290       1         4.25621000     8.55488000    16.46880000
     291       1         4.25621000    17.04020000    16.46880000
     292       1        14.05410000     0.06958000    16.46880000
     293       1        14.05410000     8.55488000    16.46880000
     294       1        14.05410000    17.04020000    16.46880000
     295       1        23.85200000     0.06958000    16.46880000
     296       1        23.85200000     8.55488000    16.46880000
     297       1        23.85200000    17.04020000    16.46880000
     298       1         9.15516000     0.06958000    16.46880000
     299       1         9.15516000     8.55488000    16.46880000
     300       1         9.15516000    17.04020000    16.46880000
     301       1        18.95310000     0.06958000    16.46880000
     302       1        18.95310000     8.55488000    16.46880000
     303       1        18.95310000    17.04020000    16.46880000
     304       1        28.75100000     0.06958000    16.46880000
     305       1        28.75100000     8.55488000    16.46880000
     306       1        28.75100000    17.04020000    16.46880000
     307       1         1.80673000     4.31223000    16.46880000
     308       1         1.80673000    12.79750000    16.46880000
     309       1         1.80673000    21.28280000    16.46880000
     310       1        11.60460000     4.31223000    16.46880000
     311       1        11.60460000    12.79750000    16.46880000
     312       1        11.60460000    21.28280000    16.46880000
     313       1        21.40250000     4.31223000    16.46880000
     314       1        21.40250000    12.79750000    16.46880000
     315       1        21.40250000    21.28280000    16.46880000
     316       1         6.70569000     4.31223000    16.46880000
     317       1         6.70569000    12.79750000    16.46880000
     318       1         6.70569000    21.28280000    16.46880000
     319       1        16.50360000     4.31223000    16.46880000
     320       1        16.50360000    12.79750000    16.46880000
     321       1        16.50360000    21.28280000    16.46880000
     322       1        26.30150000     4.31223000    16.46880000
     323       1        26.30150000    12.79750000    16.46880000
     324       1        26.30150000    21.28280000    16.46880000
     325       1         4.25621000     0.06958000    19.46890000
     326       1         4.25621000     8.55488000    19.46890000
     327       1         4.25621000    17.04020000    19.46890000
     328       1        14.05410000     0.06958000    19.46890000
     329       1        14.05410000     8.55488000    19.46890000
     330       1        14.05410000    17.04020000    19.46890000
     331       1        23.85200000     0.06958000    19.46890000
     332       1        23.85200000     8.55488000    19.46890000
     333       1        23.85200000    17.04020000    19.46890000
     334       1         9.15516000     0.06958000    19.46890000
     335       1         9.15516000     8.55488000    19.46890000
     336       1         9.15516000    17.04020000    19.46890000
     337       1        18.95310000     0.06958000    19.46890000
     338       1        18.95310000     8.55488000    19.46890000
     339       1        18.95310000    17.04020000    19.46890000
     340       1        28.75100000     0.06958000    19.46890000
     341       1        28.75100000     8.55488000    19.46890000
     342       1        28.75100000    17.04020000    19.46890000
     343       1         1.80673000     4.31223000    19.46890000
     344       1         1.80673000    12.79750000    19.46890000
     345       1         1.80673000    21.28280000    19.46890000
     346       1        11.60460000     4.31223000    19.46890000
     347       1        11.60460000    12.79750000    19.46890000
     348       1        11.60460000    21.28280000    19.46890000
     349       1        21.40250000     4.31223000    19.46890000
     350       1        21.40250000    12.79750000    19.46890000
     351       1        21.40250000    21.28280000    19.46890000
     352       1         6.70569000     4.31223000    19.46890000
     353       1         6.70569000    12.79750000    19.46890000
     354       1         6.70569000    21.28280000    19.46890000
     355       1        16.50360000     4.31223000    19.46890000
     356       1        16.50360000    12.79750000    19.46890000
     357       1        16.50360000    21.28280000    19.46890000
     358       1        26.30150000     4.31223000    19.46890000
     359       1        26.30150000    12.79750000    19.46890000
     360       1        26.30150000    21.28280000    19.46890000
     361       1         4.25621000     2.89858000    20.46730000
     362       1         4.25621000    11.38390000    20.46730000
     363       1         4.25621000    19.86920000    20.46730000
     364       1        14.05410000     2.89858000    20.46730000
     365       1        14.05410000    11.38390000    20.46730000
     366       1        14.05410000    19.86920000    20.46730000
     367       1        23.85200000     2.89858000    20.46730000
     368       1        23.85200000    11.38390000    20.46730000
     369       1        23.85200000    19.86920000    20.46730000
     370       1         9.15516000     2.89858000    20.46730000
     371       1         9.15516000    11.38390000    20.46730000
     372       1         9.15516000    19.86920000    20.46730000
     373       1        18.95310000     2.89858000    20.46730000
     374       1        18.95310000    11.38390000    20.46730000
     375       1        18.95310000    19.86920000    20.46730000
     376       1        28.75100000     2.89858000    20.46730000
     377       1        28.75100000    11.38390000    20.46730000
     378       1        28.75100000    19.86920000    20.46730000
     379       1         1.80673000     7.14123000    20.46730000
     380       1         1.80673000    15.62650000    20.46730000
     381       1         1.80673000    24.11180000    20.46730000
     382       1        11.60460000     7.14123000    20.46730000
     383       1        11.60460000    15.62650000    20.46730000
     384       1        11.60460000    24.11180000    20.46730000
     385       1        21.40250000     7.14123000    20.46730000
     386       1        21.40250000    15.62650000    20.46730000
     387       1        21.40250000    24.11180000    20.46730000
     388       1         6.70569000     7.14123000    20.46730000
     389       1         6.70569000    15.62650000    20.46730000
     390       1         6.70569000    24.11180000    20.46730000
     391       1        16.50360000     7.14123000    20.46730000
     392       1        16.50360000    15.62650000    20.46730000
     393       1        16.50360000    24.11180000    20.46730000
     394       1        26.30150000     7.14123000    20.46730000
     395       1        26.30150000    15.62650000    20.46730000
     396       1        26.30150000    24.11180000    20.46730000
     397       1         4.25621000     2.89858000    23.46730000
     398       1         4.25621000    11.38390000    23.46730000
     399       1         4.25621000    19.86920000    23.46730000
     400       1        14.05410000     2.89858000    23.46730000
     401       1        14.05410000    11.38390000    23.46730000
     402       1        14.05410000    19.86920000    23.46730000
     403       1        23.85200000     2.89858000    23.46730000
     404       1        23.85200000    11.38390000    23.46730000
     405       1        23.85200000    19.86920000    23.46730000
     406       1         9.15516000     2.89858000    23.46730000
     407       1         9.15516000    11.38390000    23.46730000
     408       1         9.15516000    19.86920000    23.46730000
     409       1        18.95310000     2.89858000    23.46730000
     410       1        18.95310000    11.38390000    23.46730000
     411       1        18.95310000    19.86920000    23.46730000
     412       1        28.75100000     2.89858000    23.46730000
     413       1        28.75100000    11.38390000    23.46730000
     414       1        28.75100000    19.86920000    23.46730000
     415       1         1.80673000     7.14123000    23.46730000
     416       1         1.80673000    15.62650000    23.46730000
     417       1         1.80673000    24.11180000    23.46730000
     418       1        11.60460000     7.14123000    23.46730000
     419       1        11.60460000    15.62650000    23.46730000
     420       1        11.60460000    24.11180000    23.46730000
     421       1        21.40250000     7.14123000    23.46730000
     422       1        21.40250000    15.62650000    23.46730000
     423       1        21.40250000    24.11180000    23.46730000
     424       1         6.70569000     7.14123000    23.46730000
     425       1         6.70569000    15.62650000    23.46730000
     426       1         6.70569000    24.11180000    23.46730000
     427       1        16.50360000     7.14123000    23.46730000
     428       1        16.50360000    15.62650000    23.46730000
     429       1        16.50360000    24.11180000    23.46730000
     430       1        26.30150000     7.14123000    23.46730000
     431       1        26.30150000    15.62650000    23.46730000
     432       1        26.30150000    24.11180000    23.46730000
