# Supplementary material for: Machine learning coarse grained models for water
Source: Nat Commun. 2019 Jan 22;10:379. doi: 10.1038/s41467-018-08222-6 (PMC6342926; doi:10.1038/s41467-018-08222-6)
Supplement: Supplementary file 7 — Supplementary Software [file 41467_2018_8222_MOESM7_ESM.zip › LAMMPS_input/structures/data.Ic]

  LAMMPS description

     432   atoms

       1   atom types

  0.0000000      29.393892     xlo xhi
  0.0000000      25.455831     ylo yhi
  0.0000000      23.999999     zlo zhi

  Masses

       1   18.0153

   Atoms

       1       1         6.70592000     1.48426000     0.46789400
       2       1         6.70592000     9.96954000     0.46789400
       3       1         6.70592000    18.45480000     0.46789400
       4       1        16.50390000     1.48426000     0.46789400
       5       1        16.50390000     9.96954000     0.46789400
       6       1        16.50390000    18.45480000     0.46789400
       7       1        26.30180000     1.48426000     0.46789400
       8       1        26.30180000     9.96954000     0.46789400
       9       1        26.30180000    18.45480000     0.46789400
      10       1         9.15542000     5.72691000     0.46789200
      11       1         9.15542000    14.21220000     0.46789200
      12       1         9.15542000    22.69750000     0.46789200
      13       1        18.95340000     5.72691000     0.46789200
      14       1        18.95340000    14.21220000     0.46789200
      15       1        18.95340000    22.69750000     0.46789200
      16       1        28.75130000     5.72691000     0.46789200
      17       1        28.75130000    14.21220000     0.46789200
      18       1        28.75130000    22.69750000     0.46789200
      19       1         6.70598000     1.48442000     3.46790000
      20       1         6.70598000     9.96970000     3.46790000
      21       1         6.70598000    18.45500000     3.46790000
      22       1        16.50390000     1.48442000     3.46790000
      23       1        16.50390000     9.96970000     3.46790000
      24       1        16.50390000    18.45500000     3.46790000
      25       1        26.30190000     1.48442000     3.46790000
      26       1        26.30190000     9.96970000     3.46790000
      27       1        26.30190000    18.45500000     3.46790000
      28       1         9.15548000     5.72706000     3.46788000
      29       1         9.15548000    14.21230000     3.46788000
      30       1         9.15548000    22.69760000     3.46788000
      31       1        18.95340000     5.72706000     3.46788000
      32       1        18.95340000    14.21230000     3.46788000
      33       1        18.95340000    22.69760000     3.46788000
      34       1        28.75140000     5.72706000     3.46788000
      35       1        28.75140000    14.21230000     3.46788000
      36       1        28.75140000    22.69760000     3.46788000
      37       1         6.70597000     4.31285000     4.46791000
      38       1         6.70597000    12.79810000     4.46791000
      39       1         6.70597000    21.28340000     4.46791000
      40       1        16.50390000     4.31285000     4.46791000
      41       1        16.50390000    12.79810000     4.46791000
      42       1        16.50390000    21.28340000     4.46791000
      43       1        26.30190000     4.31285000     4.46791000
      44       1        26.30190000    12.79810000     4.46791000
      45       1        26.30190000    21.28340000     4.46791000
      46       1         9.15548000     0.07021400     4.46789000
      47       1         9.15548000     8.55549000     4.46789000
      48       1         9.15548000    17.04080000     4.46789000
      49       1        18.95340000     0.07021400     4.46789000
      50       1        18.95340000     8.55549000     4.46789000
      51       1        18.95340000    17.04080000     4.46789000
      52       1        28.75140000     0.07021400     4.46789000
      53       1        28.75140000     8.55549000     4.46789000
      54       1        28.75140000    17.04080000     4.46789000
      55       1         6.70596000     4.31279000     7.46791000
      56       1         6.70596000    12.79810000     7.46791000
      57       1         6.70596000    21.28330000     7.46791000
      58       1        16.50390000     4.31279000     7.46791000
      59       1        16.50390000    12.79810000     7.46791000
      60       1        16.50390000    21.28330000     7.46791000
      61       1        26.30190000     4.31279000     7.46791000
      62       1        26.30190000    12.79810000     7.46791000
      63       1        26.30190000    21.28330000     7.46791000
      64       1         9.15545000     0.07015900     7.46791000
      65       1         9.15545000     8.55544000     7.46791000
      66       1         9.15545000    17.04070000     7.46791000
      67       1        18.95340000     0.07015900     7.46791000
      68       1        18.95340000     8.55544000     7.46791000
      69       1        18.95340000    17.04070000     7.46791000
      70       1        28.75140000     0.07015900     7.46791000
      71       1        28.75140000     8.55544000     7.46791000
      72       1        28.75140000    17.04070000     7.46791000
      73       1         6.70596000     7.14121000     8.46790000
      74       1         6.70596000    15.62650000     8.46790000
      75       1         6.70596000    24.11180000     8.46790000
      76       1        16.50390000     7.14121000     8.46790000
      77       1        16.50390000    15.62650000     8.46790000
      78       1        16.50390000    24.11180000     8.46790000
      79       1        26.30190000     7.14121000     8.46790000
      80       1        26.30190000    15.62650000     8.46790000
      81       1        26.30190000    24.11180000     8.46790000
      82       1         9.15545000     2.89858000     8.46790000
      83       1         9.15545000    11.38390000     8.46790000
      84       1         9.15545000    19.86910000     8.46790000
      85       1        18.95340000     2.89858000     8.46790000
      86       1        18.95340000    11.38390000     8.46790000
      87       1        18.95340000    19.86910000     8.46790000
      88       1        28.75140000     2.89858000     8.46790000
      89       1        28.75140000    11.38390000     8.46790000
      90       1        28.75140000    19.86910000     8.46790000
      91       1         6.70594000     7.14111000    11.46780000
      92       1         6.70594000    15.62640000    11.46780000
      93       1         6.70594000    24.11170000    11.46780000
      94       1        16.50390000     7.14111000    11.46780000
      95       1        16.50390000    15.62640000    11.46780000
      96       1        16.50390000    24.11170000    11.46780000
      97       1        26.30190000     7.14111000    11.46780000
      98       1        26.30190000    15.62640000    11.46780000
      99       1        26.30190000    24.11170000    11.46780000
     100       1         9.15545000     2.89848000    11.46780000
     101       1         9.15545000    11.38380000    11.46780000
     102       1         9.15545000    19.86900000    11.46780000
     103       1        18.95340000     2.89848000    11.46780000
     104       1        18.95340000    11.38380000    11.46780000
     105       1        18.95340000    19.86900000    11.46780000
     106       1        28.75140000     2.89848000    11.46780000
     107       1        28.75140000    11.38380000    11.46780000
     108       1        28.75140000    19.86900000    11.46780000
     109       1         6.70594000     1.48424000    12.46790000
     110       1         6.70594000     9.96952000    12.46790000
     111       1         6.70594000    18.45480000    12.46790000
     112       1        16.50390000     1.48424000    12.46790000
     113       1        16.50390000     9.96952000    12.46790000
     114       1        16.50390000    18.45480000    12.46790000
     115       1        26.30190000     1.48424000    12.46790000
     116       1        26.30190000     9.96952000    12.46790000
     117       1        26.30190000    18.45480000    12.46790000
     118       1         9.15545000     5.72688000    12.46790000
     119       1         9.15545000    14.21220000    12.46790000
     120       1         9.15545000    22.69740000    12.46790000
     121       1        18.95340000     5.72688000    12.46790000
     122       1        18.95340000    14.21220000    12.46790000
     123       1        18.95340000    22.69740000    12.46790000
     124       1        28.75140000     5.72688000    12.46790000
     125       1        28.75140000    14.21220000    12.46790000
     126       1        28.75140000    22.69740000    12.46790000
     127       1         6.70594000     1.48414000    15.46790000
     128       1         6.70594000     9.96942000    15.46790000
     129       1         6.70594000    18.45470000    15.46790000
     130       1        16.50390000     1.48414000    15.46790000
     131       1        16.50390000     9.96942000    15.46790000
     132       1        16.50390000    18.45470000    15.46790000
     133       1        26.30190000     1.48414000    15.46790000
     134       1        26.30190000     9.96942000    15.46790000
     135       1        26.30190000    18.45470000    15.46790000
     136       1         9.15545000     5.72679000    15.46790000
     137       1         9.15545000    14.21210000    15.46790000
     138       1         9.15545000    22.69730000    15.46790000
     139       1        18.95340000     5.72679000    15.46790000
     140       1        18.95340000    14.21210000    15.46790000
     141       1        18.95340000    22.69730000    15.46790000
     142       1        28.75140000     5.72679000    15.46790000
     143       1        28.75140000    14.21210000    15.46790000
     144       1        28.75140000    22.69730000    15.46790000
     145       1         6.70594000     4.31257000    16.46780000
     146       1         6.70594000    12.79780000    16.46780000
     147       1         6.70594000    21.28310000    16.46780000
     148       1        16.50390000     4.31257000    16.46780000
     149       1        16.50390000    12.79780000    16.46780000
     150       1        16.50390000    21.28310000    16.46780000
     151       1        26.30190000     4.31257000    16.46780000
     152       1        26.30190000    12.79780000    16.46780000
     153       1        26.30190000    21.28310000    16.46780000
     154       1         9.15545000     0.06993000    16.46780000
     155       1         9.15545000     8.55521000    16.46780000
     156       1         9.15545000    17.04050000    16.46780000
     157       1        18.95340000     0.06993000    16.46780000
     158       1        18.95340000     8.55521000    16.46780000
     159       1        18.95340000    17.04050000    16.46780000
     160       1        28.75140000     0.06993000    16.46780000
     161       1        28.75140000     8.55521000    16.46780000
     162       1        28.75140000    17.04050000    16.46780000
     163       1         6.70594000     4.31251000    19.46780000
     164       1         6.70594000    12.79780000    19.46780000
     165       1         6.70594000    21.28310000    19.46780000
     166       1        16.50390000     4.31251000    19.46780000
     167       1        16.50390000    12.79780000    19.46780000
     168       1        16.50390000    21.28310000    19.46780000
     169       1        26.30190000     4.31251000    19.46780000
     170       1        26.30190000    12.79780000    19.46780000
     171       1        26.30190000    21.28310000    19.46780000
     172       1         9.15545000     0.06987500    19.46780000
     173       1         9.15545000     8.55515000    19.46780000
     174       1         9.15545000    17.04040000    19.46780000
     175       1        18.95340000     0.06987500    19.46780000
     176       1        18.95340000     8.55515000    19.46780000
     177       1        18.95340000    17.04040000    19.46780000
     178       1        28.75140000     0.06987500    19.46780000
     179       1        28.75140000     8.55515000    19.46780000
     180       1        28.75140000    17.04040000    19.46780000
     181       1         6.70594000     7.14093000    20.46790000
     182       1         6.70594000    15.62620000    20.46790000
     183       1         6.70594000    24.11150000    20.46790000
     184       1        16.50390000     7.14093000    20.46790000
     185       1        16.50390000    15.62620000    20.46790000
     186       1        16.50390000    24.11150000    20.46790000
     187       1        26.30190000     7.14093000    20.46790000
     188       1        26.30190000    15.62620000    20.46790000
     189       1        26.30190000    24.11150000    20.46790000
     190       1         9.15545000     2.89830000    20.46790000
     191       1         9.15545000    11.38360000    20.46790000
     192       1         9.15545000    19.86890000    20.46790000
     193       1        18.95340000     2.89830000    20.46790000
     194       1        18.95340000    11.38360000    20.46790000
     195       1        18.95340000    19.86890000    20.46790000
     196       1        28.75140000     2.89830000    20.46790000
     197       1        28.75140000    11.38360000    20.46790000
     198       1        28.75140000    19.86890000    20.46790000
     199       1         6.70592000     7.14109000    23.46790000
     200       1         6.70592000    15.62640000    23.46790000
     201       1         6.70592000    24.11160000    23.46790000
     202       1        16.50390000     7.14109000    23.46790000
     203       1        16.50390000    15.62640000    23.46790000
     204       1        16.50390000    24.11160000    23.46790000
     205       1        26.30180000     7.14109000    23.46790000
     206       1        26.30180000    15.62640000    23.46790000
     207       1        26.30180000    24.11160000    23.46790000
     208       1         9.15542000     2.89845000    23.46790000
     209       1         9.15542000    11.38370000    23.46790000
     210       1         9.15542000    19.86900000    23.46790000
     211       1        18.95340000     2.89845000    23.46790000
     212       1        18.95340000    11.38370000    23.46790000
     213       1        18.95340000    19.86900000    23.46790000
     214       1        28.75130000     2.89845000    23.46790000
     215       1        28.75130000    11.38370000    23.46790000
     216       1        28.75130000    19.86900000    23.46790000
     217       1         1.80694000     1.48426000     0.46789400
     218       1         1.80694000     9.96954000     0.46789400
     219       1         1.80694000    18.45480000     0.46789400
     220       1        11.60490000     1.48426000     0.46789400
     221       1        11.60490000     9.96954000     0.46789400
     222       1        11.60490000    18.45480000     0.46789400
     223       1        21.40290000     1.48426000     0.46789400
     224       1        21.40290000     9.96954000     0.46789400
     225       1        21.40290000    18.45480000     0.46789400
     226       1         4.25644000     5.72691000     0.46789200
     227       1         4.25644000    14.21220000     0.46789200
     228       1         4.25644000    22.69750000     0.46789200
     229       1        14.05440000     5.72691000     0.46789200
     230       1        14.05440000    14.21220000     0.46789200
     231       1        14.05440000    22.69750000     0.46789200
     232       1        23.85240000     5.72691000     0.46789200
     233       1        23.85240000    14.21220000     0.46789200
     234       1        23.85240000    22.69750000     0.46789200
     235       1         1.80700000     1.48442000     3.46790000
     236       1         1.80700000     9.96970000     3.46790000
     237       1         1.80700000    18.45500000     3.46790000
     238       1        11.60500000     1.48442000     3.46790000
     239       1        11.60500000     9.96970000     3.46790000
     240       1        11.60500000    18.45500000     3.46790000
     241       1        21.40290000     1.48442000     3.46790000
     242       1        21.40290000     9.96970000     3.46790000
     243       1        21.40290000    18.45500000     3.46790000
     244       1         4.25649000     5.72706000     3.46788000
     245       1         4.25649000    14.21230000     3.46788000
     246       1         4.25649000    22.69760000     3.46788000
     247       1        14.05450000     5.72706000     3.46788000
     248       1        14.05450000    14.21230000     3.46788000
     249       1        14.05450000    22.69760000     3.46788000
     250       1        23.85240000     5.72706000     3.46788000
     251       1        23.85240000    14.21230000     3.46788000
     252       1        23.85240000    22.69760000     3.46788000
     253       1         1.80699000     4.31285000     4.46791000
     254       1         1.80699000    12.79810000     4.46791000
     255       1         1.80699000    21.28340000     4.46791000
     256       1        11.60500000     4.31285000     4.46791000
     257       1        11.60500000    12.79810000     4.46791000
     258       1        11.60500000    21.28340000     4.46791000
     259       1        21.40290000     4.31285000     4.46791000
     260       1        21.40290000    12.79810000     4.46791000
     261       1        21.40290000    21.28340000     4.46791000
     262       1         4.25649000     0.07021400     4.46789000
     263       1         4.25649000     8.55549000     4.46789000
     264       1         4.25649000    17.04080000     4.46789000
     265       1        14.05450000     0.07021400     4.46789000
     266       1        14.05450000     8.55549000     4.46789000
     267       1        14.05450000    17.04080000     4.46789000
     268       1        23.85240000     0.07021400     4.46789000
     269       1        23.85240000     8.55549000     4.46789000
     270       1        23.85240000    17.04080000     4.46789000
     271       1         1.80698000     4.31279000     7.46791000
     272       1         1.80698000    12.79810000     7.46791000
     273       1         1.80698000    21.28330000     7.46791000
     274       1        11.60490000     4.31279000     7.46791000
     275       1        11.60490000    12.79810000     7.46791000
     276       1        11.60490000    21.28330000     7.46791000
     277       1        21.40290000     4.31279000     7.46791000
     278       1        21.40290000    12.79810000     7.46791000
     279       1        21.40290000    21.28330000     7.46791000
     280       1         4.25647000     0.07015900     7.46791000
     281       1         4.25647000     8.55544000     7.46791000
     282       1         4.25647000    17.04070000     7.46791000
     283       1        14.05440000     0.07015900     7.46791000
     284       1        14.05440000     8.55544000     7.46791000
     285       1        14.05440000    17.04070000     7.46791000
     286       1        23.85240000     0.07015900     7.46791000
     287       1        23.85240000     8.55544000     7.46791000
     288       1        23.85240000    17.04070000     7.46791000
     289       1         1.80698000     7.14121000     8.46790000
     290       1         1.80698000    15.62650000     8.46790000
     291       1         1.80698000    24.11180000     8.46790000
     292       1        11.60490000     7.14121000     8.46790000
     293       1        11.60490000    15.62650000     8.46790000
     294       1        11.60490000    24.11180000     8.46790000
     295       1        21.40290000     7.14121000     8.46790000
     296       1        21.40290000    15.62650000     8.46790000
     297       1        21.40290000    24.11180000     8.46790000
     298       1         4.25647000     2.89858000     8.46790000
     299       1         4.25647000    11.38390000     8.46790000
     300       1         4.25647000    19.86910000     8.46790000
     301       1        14.05440000     2.89858000     8.46790000
     302       1        14.05440000    11.38390000     8.46790000
     303       1        14.05440000    19.86910000     8.46790000
     304       1        23.85240000     2.89858000     8.46790000
     305       1        23.85240000    11.38390000     8.46790000
     306       1        23.85240000    19.86910000     8.46790000
     307       1         1.80696000     7.14111000    11.46780000
     308       1         1.80696000    15.62640000    11.46780000
     309       1         1.80696000    24.11170000    11.46780000
     310       1        11.60490000     7.14111000    11.46780000
     311       1        11.60490000    15.62640000    11.46780000
     312       1        11.60490000    24.11170000    11.46780000
     313       1        21.40290000     7.14111000    11.46780000
     314       1        21.40290000    15.62640000    11.46780000
     315       1        21.40290000    24.11170000    11.46780000
     316       1         4.25647000     2.89848000    11.46780000
     317       1         4.25647000    11.38380000    11.46780000
     318       1         4.25647000    19.86900000    11.46780000
     319       1        14.05440000     2.89848000    11.46780000
     320       1        14.05440000    11.38380000    11.46780000
     321       1        14.05440000    19.86900000    11.46780000
     322       1        23.85240000     2.89848000    11.46780000
     323       1        23.85240000    11.38380000    11.46780000
     324       1        23.85240000    19.86900000    11.46780000
     325       1         1.80696000     1.48424000    12.46790000
     326       1         1.80696000     9.96952000    12.46790000
     327       1         1.80696000    18.45480000    12.46790000
     328       1        11.60490000     1.48424000    12.46790000
     329       1        11.60490000     9.96952000    12.46790000
     330       1        11.60490000    18.45480000    12.46790000
     331       1        21.40290000     1.48424000    12.46790000
     332       1        21.40290000     9.96952000    12.46790000
     333       1        21.40290000    18.45480000    12.46790000
     334       1         4.25647000     5.72688000    12.46790000
     335       1         4.25647000    14.21220000    12.46790000
     336       1         4.25647000    22.69740000    12.46790000
     337       1        14.05440000     5.72688000    12.46790000
     338       1        14.05440000    14.21220000    12.46790000
     339       1        14.05440000    22.69740000    12.46790000
     340       1        23.85240000     5.72688000    12.46790000
     341       1        23.85240000    14.21220000    12.46790000
     342       1        23.85240000    22.69740000    12.46790000
     343       1         1.80696000     1.48414000    15.46790000
     344       1         1.80696000     9.96942000    15.46790000
     345       1         1.80696000    18.45470000    15.46790000
     346       1        11.60490000     1.48414000    15.46790000
     347       1        11.60490000     9.96942000    15.46790000
     348       1        11.60490000    18.45470000    15.46790000
     349       1        21.40290000     1.48414000    15.46790000
     350       1        21.40290000     9.96942000    15.46790000
     351       1        21.40290000    18.45470000    15.46790000
     352       1         4.25647000     5.72679000    15.46790000
     353       1         4.25647000    14.21210000    15.46790000
     354       1         4.25647000    22.69730000    15.46790000
     355       1        14.05440000     5.72679000    15.46790000
     356       1        14.05440000    14.21210000    15.46790000
     357       1        14.05440000    22.69730000    15.46790000
     358       1        23.85240000     5.72679000    15.46790000
     359       1        23.85240000    14.21210000    15.46790000
     360       1        23.85240000    22.69730000    15.46790000
     361       1         1.80696000     4.31257000    16.46780000
     362       1         1.80696000    12.79780000    16.46780000
     363       1         1.80696000    21.28310000    16.46780000
     364       1        11.60490000     4.31257000    16.46780000
     365       1        11.60490000    12.79780000    16.46780000
     366       1        11.60490000    21.28310000    16.46780000
     367       1        21.40290000     4.31257000    16.46780000
     368       1        21.40290000    12.79780000    16.46780000
     369       1        21.40290000    21.28310000    16.46780000
     370       1         4.25647000     0.06993000    16.46780000
     371       1         4.25647000     8.55521000    16.46780000
     372       1         4.25647000    17.04050000    16.46780000
     373       1        14.05440000     0.06993000    16.46780000
     374       1        14.05440000     8.55521000    16.46780000
     375       1        14.05440000    17.04050000    16.46780000
     376       1        23.85240000     0.06993000    16.46780000
     377       1        23.85240000     8.55521000    16.46780000
     378       1        23.85240000    17.04050000    16.46780000
     379       1         1.80696000     4.31251000    19.46780000
     380       1         1.80696000    12.79780000    19.46780000
     381       1         1.80696000    21.28310000    19.46780000
     382       1        11.60490000     4.31251000    19.46780000
     383       1        11.60490000    12.79780000    19.46780000
     384       1        11.60490000    21.28310000    19.46780000
     385       1        21.40290000     4.31251000    19.46780000
     386       1        21.40290000    12.79780000    19.46780000
     387       1        21.40290000    21.28310000    19.46780000
     388       1         4.25647000     0.06987500    19.46780000
     389       1         4.25647000     8.55515000    19.46780000
     390       1         4.25647000    17.04040000    19.46780000
     391       1        14.05440000     0.06987500    19.46780000
     392       1        14.05440000     8.55515000    19.46780000
     393       1        14.05440000    17.04040000    19.46780000
     394       1        23.85240000     0.06987500    19.46780000
     395       1        23.85240000     8.55515000    19.46780000
     396       1        23.85240000    17.04040000    19.46780000
     397       1         1.80695000     7.14093000    20.46790000
     398       1         1.80695000    15.62620000    20.46790000
     399       1         1.80695000    24.11150000    20.46790000
     400       1        11.60490000     7.14093000    20.46790000
     401       1        11.60490000    15.62620000    20.46790000
     402       1        11.60490000    24.11150000    20.46790000
     403       1        21.40290000     7.14093000    20.46790000
     404       1        21.40290000    15.62620000    20.46790000
     405       1        21.40290000    24.11150000    20.46790000
     406       1         4.25647000     2.89830000    20.46790000
     407       1         4.25647000    11.38360000    20.46790000
     408       1         4.25647000    19.86890000    20.46790000
     409       1        14.05440000     2.89830000    20.46790000
     410       1        14.05440000    11.38360000    20.46790000
     411       1        14.05440000    19.86890000    20.46790000
     412       1        23.85240000     2.89830000    20.46790000
     413       1        23.85240000    11.38360000    20.46790000
     414       1        23.85240000    19.86890000    20.46790000
     415       1         1.80694000     7.14109000    23.46790000
     416       1         1.80694000    15.62640000    23.46790000
     417       1         1.80694000    24.11160000    23.46790000
     418       1        11.60490000     7.14109000    23.46790000
     419       1        11.60490000    15.62640000    23.46790000
     420       1        11.60490000    24.11160000    23.46790000
     421       1        21.40290000     7.14109000    23.46790000
     422       1        21.40290000    15.62640000    23.46790000
     423       1        21.40290000    24.11160000    23.46790000
     424       1         4.25644000     2.89845000    23.46790000
     425       1         4.25644000    11.38370000    23.46790000
     426       1         4.25644000    19.86900000    23.46790000
     427       1        14.05440000     2.89845000    23.46790000
     428       1        14.05440000    11.38370000    23.46790000
     429       1        14.05440000    19.86900000    23.46790000
     430       1        23.85240000     2.89845000    23.46790000
     431       1        23.85240000    11.38370000    23.46790000
     432       1        23.85240000    19.86900000    23.46790000
