# Supplementary material for: Machine learning coarse grained models for water
Source: Nat Commun. 2019 Jan 22;10:379. doi: 10.1038/s41467-018-08222-6 (PMC6342926; doi:10.1038/s41467-018-08222-6)
Supplement: Supplementary file 7 — Supplementary Software [file 41467_2018_8222_MOESM7_ESM.zip › LAMMPS_input/structures/data.Ih]

  LAMMPS description

     432   atoms

       1   atom types

  0.0000000      29.393892     xlo xhi
  0.0000000      25.455834     ylo yhi
  0.0000000      23.999998     zlo zhi

  Masses

       1   18.0153

   Atoms

       1       1         1.80700000     1.48451000     3.46790000
       2       1         1.80700000     9.96979000     3.46790000
       3       1         1.80700000    18.45510000     3.46790000
       4       1        11.60500000     1.48451000     3.46790000
       5       1        11.60500000     9.96979000     3.46790000
       6       1        11.60500000    18.45510000     3.46790000
       7       1        21.40290000     1.48451000     3.46790000
       8       1        21.40290000     9.96979000     3.46790000
       9       1        21.40290000    18.45510000     3.46790000
      10       1         1.80688000     4.31293000     7.46791000
      11       1         1.80688000    12.79820000     7.46791000
      12       1         1.80688000    21.28350000     7.46791000
      13       1        11.60480000     4.31293000     7.46791000
      14       1        11.60480000    12.79820000     7.46791000
      15       1        11.60480000    21.28350000     7.46791000
      16       1        21.40280000     4.31293000     7.46791000
      17       1        21.40280000    12.79820000     7.46791000
      18       1        21.40280000    21.28350000     7.46791000
      19       1         1.80695000     4.31293000     4.46791000
      20       1         1.80695000    12.79820000     4.46791000
      21       1         1.80695000    21.28350000     4.46791000
      22       1        11.60490000     4.31293000     4.46791000
      23       1        11.60490000    12.79820000     4.46791000
      24       1        11.60490000    21.28350000     4.46791000
      25       1        21.40290000     4.31293000     4.46791000
      26       1        21.40290000    12.79820000     4.46791000
      27       1        21.40290000    21.28350000     4.46791000
      28       1         1.80685000     1.48451000     0.46790400
      29       1         1.80685000     9.96979000     0.46790400
      30       1         1.80685000    18.45510000     0.46790400
      31       1        11.60480000     1.48451000     0.46790400
      32       1        11.60480000     9.96979000     0.46790400
      33       1        11.60480000    18.45510000     0.46790400
      34       1        21.40280000     1.48451000     0.46790400
      35       1        21.40280000     9.96979000     0.46790400
      36       1        21.40280000    18.45510000     0.46790400
      37       1         4.25649000     8.55554000     4.46791000
      38       1         4.25649000    17.04080000     4.46791000
      39       1         4.25649000    25.52610000     4.46791000
      40       1        14.05450000     8.55554000     4.46791000
      41       1        14.05450000    17.04080000     4.46791000
      42       1        14.05450000    25.52610000     4.46791000
      43       1        23.85240000     8.55554000     4.46791000
      44       1        23.85240000    17.04080000     4.46791000
      45       1        23.85240000    25.52610000     4.46791000
      46       1         4.25636000     5.72715000     0.46790400
      47       1         4.25636000    14.21240000     0.46790400
      48       1         4.25636000    22.69770000     0.46790400
      49       1        14.05430000     5.72715000     0.46790400
      50       1        14.05430000    14.21240000     0.46790400
      51       1        14.05430000    22.69770000     0.46790400
      52       1        23.85230000     5.72715000     0.46790400
      53       1        23.85230000    14.21240000     0.46790400
      54       1        23.85230000    22.69770000     0.46790400
      55       1         4.25644000     5.72715000     3.46790000
      56       1         4.25644000    14.21240000     3.46790000
      57       1         4.25644000    22.69770000     3.46790000
      58       1        14.05440000     5.72715000     3.46790000
      59       1        14.05440000    14.21240000     3.46790000
      60       1        14.05440000    22.69770000     3.46790000
      61       1        23.85240000     5.72715000     3.46790000
      62       1        23.85240000    14.21240000     3.46790000
      63       1        23.85240000    22.69770000     3.46790000
      64       1         4.25635000     8.55554000     7.46791000
      65       1         4.25635000    17.04080000     7.46791000
      66       1         4.25635000    25.52610000     7.46791000
      67       1        14.05430000     8.55554000     7.46791000
      68       1        14.05430000    17.04080000     7.46791000
      69       1        14.05430000    25.52610000     7.46791000
      70       1        23.85230000     8.55554000     7.46791000
      71       1        23.85230000    17.04080000     7.46791000
      72       1        23.85230000    25.52610000     7.46791000
      73       1         6.70598000     1.48451000     3.46790000
      74       1         6.70598000     9.96979000     3.46790000
      75       1         6.70598000    18.45510000     3.46790000
      76       1        16.50390000     1.48451000     3.46790000
      77       1        16.50390000     9.96979000     3.46790000
      78       1        16.50390000    18.45510000     3.46790000
      79       1        26.30190000     1.48451000     3.46790000
      80       1        26.30190000     9.96979000     3.46790000
      81       1        26.30190000    18.45510000     3.46790000
      82       1         6.70586000     4.31293000     7.46791000
      83       1         6.70586000    12.79820000     7.46791000
      84       1         6.70586000    21.28350000     7.46791000
      85       1        16.50380000     4.31293000     7.46791000
      86       1        16.50380000    12.79820000     7.46791000
      87       1        16.50380000    21.28350000     7.46791000
      88       1        26.30180000     4.31293000     7.46791000
      89       1        26.30180000    12.79820000     7.46791000
      90       1        26.30180000    21.28350000     7.46791000
      91       1         6.70594000     4.31293000     4.46791000
      92       1         6.70594000    12.79820000     4.46791000
      93       1         6.70594000    21.28350000     4.46791000
      94       1        16.50390000     4.31293000     4.46791000
      95       1        16.50390000    12.79820000     4.46791000
      96       1        16.50390000    21.28350000     4.46791000
      97       1        26.30190000     4.31293000     4.46791000
      98       1        26.30190000    12.79820000     4.46791000
      99       1        26.30190000    21.28350000     4.46791000
     100       1         6.70583000     1.48451000     0.46790400
     101       1         6.70583000     9.96979000     0.46790400
     102       1         6.70583000    18.45510000     0.46790400
     103       1        16.50380000     1.48451000     0.46790400
     104       1        16.50380000     9.96979000     0.46790400
     105       1        16.50380000    18.45510000     0.46790400
     106       1        26.30180000     1.48451000     0.46790400
     107       1        26.30180000     9.96979000     0.46790400
     108       1        26.30180000    18.45510000     0.46790400
     109       1         9.15547000     8.55554000     4.46791000
     110       1         9.15547000    17.04080000     4.46791000
     111       1         9.15547000    25.52610000     4.46791000
     112       1        18.95340000     8.55554000     4.46791000
     113       1        18.95340000    17.04080000     4.46791000
     114       1        18.95340000    25.52610000     4.46791000
     115       1        28.75140000     8.55554000     4.46791000
     116       1        28.75140000    17.04080000     4.46791000
     117       1        28.75140000    25.52610000     4.46791000
     118       1         9.15535000     5.72715000     0.46790400
     119       1         9.15535000    14.21240000     0.46790400
     120       1         9.15535000    22.69770000     0.46790400
     121       1        18.95330000     5.72715000     0.46790400
     122       1        18.95330000    14.21240000     0.46790400
     123       1        18.95330000    22.69770000     0.46790400
     124       1        28.75130000     5.72715000     0.46790400
     125       1        28.75130000    14.21240000     0.46790400
     126       1        28.75130000    22.69770000     0.46790400
     127       1         9.15542000     5.72715000     3.46790000
     128       1         9.15542000    14.21240000     3.46790000
     129       1         9.15542000    22.69770000     3.46790000
     130       1        18.95340000     5.72715000     3.46790000
     131       1        18.95340000    14.21240000     3.46790000
     132       1        18.95340000    22.69770000     3.46790000
     133       1        28.75130000     5.72715000     3.46790000
     134       1        28.75130000    14.21240000     3.46790000
     135       1        28.75130000    22.69770000     3.46790000
     136       1         9.15534000     8.55554000     7.46791000
     137       1         9.15534000    17.04080000     7.46791000
     138       1         9.15534000    25.52610000     7.46791000
     139       1        18.95330000     8.55554000     7.46791000
     140       1        18.95330000    17.04080000     7.46791000
     141       1        18.95330000    25.52610000     7.46791000
     142       1        28.75130000     8.55554000     7.46791000
     143       1        28.75130000    17.04080000     7.46791000
     144       1        28.75130000    25.52610000     7.46791000
     145       1         1.80700000     1.48451000    11.46790000
     146       1         1.80700000     9.96979000    11.46790000
     147       1         1.80700000    18.45510000    11.46790000
     148       1        11.60500000     1.48451000    11.46790000
     149       1        11.60500000     9.96979000    11.46790000
     150       1        11.60500000    18.45510000    11.46790000
     151       1        21.40290000     1.48451000    11.46790000
     152       1        21.40290000     9.96979000    11.46790000
     153       1        21.40290000    18.45510000    11.46790000
     154       1         1.80688000     4.31293000    15.46790000
     155       1         1.80688000    12.79820000    15.46790000
     156       1         1.80688000    21.28350000    15.46790000
     157       1        11.60480000     4.31293000    15.46790000
     158       1        11.60480000    12.79820000    15.46790000
     159       1        11.60480000    21.28350000    15.46790000
     160       1        21.40280000     4.31293000    15.46790000
     161       1        21.40280000    12.79820000    15.46790000
     162       1        21.40280000    21.28350000    15.46790000
     163       1         1.80695000     4.31293000    12.46790000
     164       1         1.80695000    12.79820000    12.46790000
     165       1         1.80695000    21.28350000    12.46790000
     166       1        11.60490000     4.31293000    12.46790000
     167       1        11.60490000    12.79820000    12.46790000
     168       1        11.60490000    21.28350000    12.46790000
     169       1        21.40290000     4.31293000    12.46790000
     170       1        21.40290000    12.79820000    12.46790000
     171       1        21.40290000    21.28350000    12.46790000
     172       1         1.80685000     1.48451000     8.46790000
     173       1         1.80685000     9.96979000     8.46790000
     174       1         1.80685000    18.45510000     8.46790000
     175       1        11.60480000     1.48451000     8.46790000
     176       1        11.60480000     9.96979000     8.46790000
     177       1        11.60480000    18.45510000     8.46790000
     178       1        21.40280000     1.48451000     8.46790000
     179       1        21.40280000     9.96979000     8.46790000
     180       1        21.40280000    18.45510000     8.46790000
     181       1         4.25649000     8.55554000    12.46790000
     182       1         4.25649000    17.04080000    12.46790000
     183       1         4.25649000    25.52610000    12.46790000
     184       1        14.05450000     8.55554000    12.46790000
     185       1        14.05450000    17.04080000    12.46790000
     186       1        14.05450000    25.52610000    12.46790000
     187       1        23.85240000     8.55554000    12.46790000
     188       1        23.85240000    17.04080000    12.46790000
     189       1        23.85240000    25.52610000    12.46790000
     190       1         4.25636000     5.72715000     8.46790000
     191       1         4.25636000    14.21240000     8.46790000
     192       1         4.25636000    22.69770000     8.46790000
     193       1        14.05430000     5.72715000     8.46790000
     194       1        14.05430000    14.21240000     8.46790000
     195       1        14.05430000    22.69770000     8.46790000
     196       1        23.85230000     5.72715000     8.46790000
     197       1        23.85230000    14.21240000     8.46790000
     198       1        23.85230000    22.69770000     8.46790000
     199       1         4.25644000     5.72715000    11.46790000
     200       1         4.25644000    14.21240000    11.46790000
     201       1         4.25644000    22.69770000    11.46790000
     202       1        14.05440000     5.72715000    11.46790000
     203       1        14.05440000    14.21240000    11.46790000
     204       1        14.05440000    22.69770000    11.46790000
     205       1        23.85240000     5.72715000    11.46790000
     206       1        23.85240000    14.21240000    11.46790000
     207       1        23.85240000    22.69770000    11.46790000
     208       1         4.25635000     8.55554000    15.46790000
     209       1         4.25635000    17.04080000    15.46790000
     210       1         4.25635000    25.52610000    15.46790000
     211       1        14.05430000     8.55554000    15.46790000
     212       1        14.05430000    17.04080000    15.46790000
     213       1        14.05430000    25.52610000    15.46790000
     214       1        23.85230000     8.55554000    15.46790000
     215       1        23.85230000    17.04080000    15.46790000
     216       1        23.85230000    25.52610000    15.46790000
     217       1         6.70598000     1.48451000    11.46790000
     218       1         6.70598000     9.96979000    11.46790000
     219       1         6.70598000    18.45510000    11.46790000
     220       1        16.50390000     1.48451000    11.46790000
     221       1        16.50390000     9.96979000    11.46790000
     222       1        16.50390000    18.45510000    11.46790000
     223       1        26.30190000     1.48451000    11.46790000
     224       1        26.30190000     9.96979000    11.46790000
     225       1        26.30190000    18.45510000    11.46790000
     226       1         6.70586000     4.31293000    15.46790000
     227       1         6.70586000    12.79820000    15.46790000
     228       1         6.70586000    21.28350000    15.46790000
     229       1        16.50380000     4.31293000    15.46790000
     230       1        16.50380000    12.79820000    15.46790000
     231       1        16.50380000    21.28350000    15.46790000
     232       1        26.30180000     4.31293000    15.46790000
     233       1        26.30180000    12.79820000    15.46790000
     234       1        26.30180000    21.28350000    15.46790000
     235       1         6.70594000     4.31293000    12.46790000
     236       1         6.70594000    12.79820000    12.46790000
     237       1         6.70594000    21.28350000    12.46790000
     238       1        16.50390000     4.31293000    12.46790000
     239       1        16.50390000    12.79820000    12.46790000
     240       1        16.50390000    21.28350000    12.46790000
     241       1        26.30190000     4.31293000    12.46790000
     242       1        26.30190000    12.79820000    12.46790000
     243       1        26.30190000    21.28350000    12.46790000
     244       1         6.70583000     1.48451000     8.46790000
     245       1         6.70583000     9.96979000     8.46790000
     246       1         6.70583000    18.45510000     8.46790000
     247       1        16.50380000     1.48451000     8.46790000
     248       1        16.50380000     9.96979000     8.46790000
     249       1        16.50380000    18.45510000     8.46790000
     250       1        26.30180000     1.48451000     8.46790000
     251       1        26.30180000     9.96979000     8.46790000
     252       1        26.30180000    18.45510000     8.46790000
     253       1         9.15547000     8.55554000    12.46790000
     254       1         9.15547000    17.04080000    12.46790000
     255       1         9.15547000    25.52610000    12.46790000
     256       1        18.95340000     8.55554000    12.46790000
     257       1        18.95340000    17.04080000    12.46790000
     258       1        18.95340000    25.52610000    12.46790000
     259       1        28.75140000     8.55554000    12.46790000
     260       1        28.75140000    17.04080000    12.46790000
     261       1        28.75140000    25.52610000    12.46790000
     262       1         9.15535000     5.72715000     8.46790000
     263       1         9.15535000    14.21240000     8.46790000
     264       1         9.15535000    22.69770000     8.46790000
     265       1        18.95330000     5.72715000     8.46790000
     266       1        18.95330000    14.21240000     8.46790000
     267       1        18.95330000    22.69770000     8.46790000
     268       1        28.75130000     5.72715000     8.46790000
     269       1        28.75130000    14.21240000     8.46790000
     270       1        28.75130000    22.69770000     8.46790000
     271       1         9.15542000     5.72715000    11.46790000
     272       1         9.15542000    14.21240000    11.46790000
     273       1         9.15542000    22.69770000    11.46790000
     274       1        18.95340000     5.72715000    11.46790000
     275       1        18.95340000    14.21240000    11.46790000
     276       1        18.95340000    22.69770000    11.46790000
     277       1        28.75130000     5.72715000    11.46790000
     278       1        28.75130000    14.21240000    11.46790000
     279       1        28.75130000    22.69770000    11.46790000
     280       1         9.15534000     8.55554000    15.46790000
     281       1         9.15534000    17.04080000    15.46790000
     282       1         9.15534000    25.52610000    15.46790000
     283       1        18.95330000     8.55554000    15.46790000
     284       1        18.95330000    17.04080000    15.46790000
     285       1        18.95330000    25.52610000    15.46790000
     286       1        28.75130000     8.55554000    15.46790000
     287       1        28.75130000    17.04080000    15.46790000
     288       1        28.75130000    25.52610000    15.46790000
     289       1         1.80700000     1.48451000    19.46790000
     290       1         1.80700000     9.96979000    19.46790000
     291       1         1.80700000    18.45510000    19.46790000
     292       1        11.60500000     1.48451000    19.46790000
     293       1        11.60500000     9.96979000    19.46790000
     294       1        11.60500000    18.45510000    19.46790000
     295       1        21.40290000     1.48451000    19.46790000
     296       1        21.40290000     9.96979000    19.46790000
     297       1        21.40290000    18.45510000    19.46790000
     298       1         1.80688000     4.31293000    23.46790000
     299       1         1.80688000    12.79820000    23.46790000
     300       1         1.80688000    21.28350000    23.46790000
     301       1        11.60480000     4.31293000    23.46790000
     302       1        11.60480000    12.79820000    23.46790000
     303       1        11.60480000    21.28350000    23.46790000
     304       1        21.40280000     4.31293000    23.46790000
     305       1        21.40280000    12.79820000    23.46790000
     306       1        21.40280000    21.28350000    23.46790000
     307       1         1.80695000     4.31293000    20.46790000
     308       1         1.80695000    12.79820000    20.46790000
     309       1         1.80695000    21.28350000    20.46790000
     310       1        11.60490000     4.31293000    20.46790000
     311       1        11.60490000    12.79820000    20.46790000
     312       1        11.60490000    21.28350000    20.46790000
     313       1        21.40290000     4.31293000    20.46790000
     314       1        21.40290000    12.79820000    20.46790000
     315       1        21.40290000    21.28350000    20.46790000
     316       1         1.80685000     1.48451000    16.46790000
     317       1         1.80685000     9.96979000    16.46790000
     318       1         1.80685000    18.45510000    16.46790000
     319       1        11.60480000     1.48451000    16.46790000
     320       1        11.60480000     9.96979000    16.46790000
     321       1        11.60480000    18.45510000    16.46790000
     322       1        21.40280000     1.48451000    16.46790000
     323       1        21.40280000     9.96979000    16.46790000
     324       1        21.40280000    18.45510000    16.46790000
     325       1         4.25649000     8.55554000    20.46790000
     326       1         4.25649000    17.04080000    20.46790000
     327       1         4.25649000    25.52610000    20.46790000
     328       1        14.05450000     8.55554000    20.46790000
     329       1        14.05450000    17.04080000    20.46790000
     330       1        14.05450000    25.52610000    20.46790000
     331       1        23.85240000     8.55554000    20.46790000
     332       1        23.85240000    17.04080000    20.46790000
     333       1        23.85240000    25.52610000    20.46790000
     334       1         4.25636000     5.72715000    16.46790000
     335       1         4.25636000    14.21240000    16.46790000
     336       1         4.25636000    22.69770000    16.46790000
     337       1        14.05430000     5.72715000    16.46790000
     338       1        14.05430000    14.21240000    16.46790000
     339       1        14.05430000    22.69770000    16.46790000
     340       1        23.85230000     5.72715000    16.46790000
     341       1        23.85230000    14.21240000    16.46790000
     342       1        23.85230000    22.69770000    16.46790000
     343       1         4.25644000     5.72715000    19.46790000
     344       1         4.25644000    14.21240000    19.46790000
     345       1         4.25644000    22.69770000    19.46790000
     346       1        14.05440000     5.72715000    19.46790000
     347       1        14.05440000    14.21240000    19.46790000
     348       1        14.05440000    22.69770000    19.46790000
     349       1        23.85240000     5.72715000    19.46790000
     350       1        23.85240000    14.21240000    19.46790000
     351       1        23.85240000    22.69770000    19.46790000
     352       1         4.25635000     8.55554000    23.46790000
     353       1         4.25635000    17.04080000    23.46790000
     354       1         4.25635000    25.52610000    23.46790000
     355       1        14.05430000     8.55554000    23.46790000
     356       1        14.05430000    17.04080000    23.46790000
     357       1        14.05430000    25.52610000    23.46790000
     358       1        23.85230000     8.55554000    23.46790000
     359       1        23.85230000    17.04080000    23.46790000
     360       1        23.85230000    25.52610000    23.46790000
     361       1         6.70598000     1.48451000    19.46790000
     362       1         6.70598000     9.96979000    19.46790000
     363       1         6.70598000    18.45510000    19.46790000
     364       1        16.50390000     1.48451000    19.46790000
     365       1        16.50390000     9.96979000    19.46790000
     366       1        16.50390000    18.45510000    19.46790000
     367       1        26.30190000     1.48451000    19.46790000
     368       1        26.30190000     9.96979000    19.46790000
     369       1        26.30190000    18.45510000    19.46790000
     370       1         6.70586000     4.31293000    23.46790000
     371       1         6.70586000    12.79820000    23.46790000
     372       1         6.70586000    21.28350000    23.46790000
     373       1        16.50380000     4.31293000    23.46790000
     374       1        16.50380000    12.79820000    23.46790000
     375       1        16.50380000    21.28350000    23.46790000
     376       1        26.30180000     4.31293000    23.46790000
     377       1        26.30180000    12.79820000    23.46790000
     378       1        26.30180000    21.28350000    23.46790000
     379       1         6.70594000     4.31293000    20.46790000
     380       1         6.70594000    12.79820000    20.46790000
     381       1         6.70594000    21.28350000    20.46790000
     382       1        16.50390000     4.31293000    20.46790000
     383       1        16.50390000    12.79820000    20.46790000
     384       1        16.50390000    21.28350000    20.46790000
     385       1        26.30190000     4.31293000    20.46790000
     386       1        26.30190000    12.79820000    20.46790000
     387       1        26.30190000    21.28350000    20.46790000
     388       1         6.70583000     1.48451000    16.46790000
     389       1         6.70583000     9.96979000    16.46790000
     390       1         6.70583000    18.45510000    16.46790000
     391       1        16.50380000     1.48451000    16.46790000
     392       1        16.50380000     9.96979000    16.46790000
     393       1        16.50380000    18.45510000    16.46790000
     394       1        26.30180000     1.48451000    16.46790000
     395       1        26.30180000     9.96979000    16.46790000
     396       1        26.30180000    18.45510000    16.46790000
     397       1         9.15547000     8.55554000    20.46790000
     398       1         9.15547000    17.04080000    20.46790000
     399       1         9.15547000    25.52610000    20.46790000
     400       1        18.95340000     8.55554000    20.46790000
     401       1        18.95340000    17.04080000    20.46790000
     402       1        18.95340000    25.52610000    20.46790000
     403       1        28.75140000     8.55554000    20.46790000
     404       1        28.75140000    17.04080000    20.46790000
     405       1        28.75140000    25.52610000    20.46790000
     406       1         9.15535000     5.72715000    16.46790000
     407       1         9.15535000    14.21240000    16.46790000
     408       1         9.15535000    22.69770000    16.46790000
     409       1        18.95330000     5.72715000    16.46790000
     410       1        18.95330000    14.21240000    16.46790000
     411       1        18.95330000    22.69770000    16.46790000
     412       1        28.75130000     5.72715000    16.46790000
     413       1        28.75130000    14.21240000    16.46790000
     414       1        28.75130000    22.69770000    16.46790000
     415       1         9.15542000     5.72715000    19.46790000
     416       1         9.15542000    14.21240000    19.46790000
     417       1         9.15542000    22.69770000    19.46790000
     418       1        18.95340000     5.72715000    19.46790000
     419       1        18.95340000    14.21240000    19.46790000
     420       1        18.95340000    22.69770000    19.46790000
     421       1        28.75130000     5.72715000    19.46790000
     422       1        28.75130000    14.21240000    19.46790000
     423       1        28.75130000    22.69770000    19.46790000
     424       1         9.15534000     8.55554000    23.46790000
     425       1         9.15534000    17.04080000    23.46790000
     426       1         9.15534000    25.52610000    23.46790000
     427       1        18.95330000     8.55554000    23.46790000
     428       1        18.95330000    17.04080000    23.46790000
     429       1        18.95330000    25.52610000    23.46790000
     430       1        28.75130000     8.55554000    23.46790000
     431       1        28.75130000    17.04080000    23.46790000
     432       1        28.75130000    25.52610000    23.46790000
