# Supplementary material for: Machine learning coarse grained models for water
Source: Nat Commun. 2019 Jan 22;10:379. doi: 10.1038/s41467-018-08222-6 (PMC6342926; doi:10.1038/s41467-018-08222-6)
Supplement: Supplementary file 7 — Supplementary Software [file 41467_2018_8222_MOESM7_ESM.zip › LAMMPS_input/structures/data.Ih_liq_interface]

LAMMPS data file. Coarse-grained liquid water/ice Ih interface.
 720 atoms
 1 atom types
 -0.3899841 22.6907110  xlo xhi
 0.1099600 45.7541943  ylo yhi
 -0.3167029 21.4375076  zlo zhi

 Masses

 1 18.015280 # WT

 Atoms

1 1 12.143613815307617 44.61738204956055 17.24679946899414
2 1 14.450623512268066 2.45442271232605 15.703685760498047
3 1 17.317291259765625 2.5102286338806152 16.94352149963379
4 1 19.43423843383789 1.1064625978469849 15.914252281188965
5 1 12.720294952392578 0.7409415245056152 11.785778999328613
6 1 14.17421817779541 3.1397221088409424 13.055607795715332
7 1 16.772111892700195 3.166724443435669 12.191864013671875
8 1 18.19610595703125 1.1496998071670532 13.245014190673828
9 1 15.169297218322754 0.03715883567929268 1.8939131498336792
10 1 13.885818481445312 3.1415302753448486 0.6528487801551819
11 1 16.276765823364258 2.5141003131866455 1.7419941425323486
12 1 18.733213424682617 44.14390563964844 0.9837390184402466
13 1 13.852872848510742 44.16682434082031 -0.5181246399879456
14 1 14.214981079101562 2.514936923980713 19.781831741333008
15 1 17.097450256347656 2.4722795486450195 19.817415237426758
16 1 18.52756118774414 0.03950606286525726 20.37677001953125
17 1 13.214885711669922 0.33662381768226624 9.167463302612305
18 1 13.995199203491211 2.8381288051605225 8.252881050109863
19 1 16.663070678710938 2.82647967338562 9.370926856994629
20 1 17.62841796875 0.19385704398155212 8.533823013305664
21 1 13.428589820861816 46.09279251098633 4.3207221031188965
22 1 13.519615173339844 2.985950231552124 5.364140033721924
23 1 16.319517135620117 2.7632720470428467 4.653879642486572
24 1 17.3286190032959 0.3987719714641571 5.674604415893555
25 1 13.145979881286621 4.766136169433594 16.375566482543945
26 1 13.818807601928711 7.265284061431885 15.350031852722168
27 1 16.568819046020508 7.556548118591309 16.2429256439209
28 1 17.683494567871094 5.116527557373047 15.845759391784668
29 1 12.667391777038574 5.143308162689209 11.923344612121582
30 1 14.1405668258667 7.272668838500977 12.670343399047852
31 1 16.744098663330078 7.543586254119873 11.926230430603027
32 1 17.854747772216797 5.436408519744873 13.05064868927002
33 1 12.728044509887695 5.14983606338501 2.09501051902771
34 1 13.993337631225586 7.409224510192871 1.0313445329666138
35 1 16.591873168945312 7.398501873016357 1.8028068542480469
36 1 18.036861419677734 5.049139499664307 1.0948376655578613
37 1 13.097285270690918 5.023210048675537 19.156187057495117
38 1 14.27660083770752 7.31096076965332 19.96697425842285
39 1 16.88381004333496 7.395809173583984 19.028528213500977
40 1 18.045040130615234 4.999088764190674 20.102270126342773
41 1 12.6207857131958 5.1230950355529785 9.127636909484863
42 1 14.068687438964844 7.465001583099365 8.531356811523438
43 1 16.75797462463379 7.274881362915039 9.153463363647461
44 1 17.992473602294922 4.918632984161377 8.290708541870117
45 1 12.280923843383789 5.414890766143799 4.779777526855469
46 1 14.100396156311035 7.34999942779541 5.752713680267334
47 1 16.63731575012207 7.24051570892334 4.550414085388184
48 1 17.84383773803711 4.910443305969238 5.413839340209961
49 1 12.800509452819824 9.826443672180176 16.39826774597168
50 1 14.36073112487793 12.068214416503906 15.739850044250488
51 1 16.94330406188965 12.224167823791504 16.66941261291504
52 1 17.89866065979004 9.811994552612305 15.602124214172363
53 1 12.915483474731445 9.762971878051758 12.084796905517578
54 1 14.780723571777344 11.828036308288574 12.92837905883789
55 1 17.259572982788086 12.146151542663574 11.812969207763672
56 1 18.137100219726562 9.67921257019043 12.962241172790527
57 1 12.997335433959961 9.908143997192383 2.1472322940826416
58 1 14.46682071685791 12.089987754821777 1.0509204864501953
59 1 17.430734634399414 12.101335525512695 1.8149479627609253
60 1 18.481027603149414 9.406885147094727 1.1859699487686157
61 1 12.982388496398926 9.662647247314453 19.22051239013672
62 1 14.237656593322754 12.121419906616211 20.099767684936523
63 1 17.191768646240234 11.971386909484863 19.56767463684082
64 1 18.5545597076416 9.555641174316406 20.19895362854004
65 1 12.795483589172363 9.893177032470703 9.295404434204102
66 1 14.15213394165039 12.128064155578613 8.068710327148438
67 1 16.851097106933594 11.841178894042969 8.985906600952148
68 1 17.960969924926758 9.684289932250977 7.9771623611450195
69 1 12.83073616027832 9.682290077209473 4.725994110107422
70 1 14.038456916809082 12.197869300842285 5.344024181365967
71 1 16.849760055541992 11.929433822631836 4.688609600067139
72 1 18.137609481811523 9.610153198242188 5.396039962768555
73 1 13.058405876159668 14.51933479309082 16.38160514831543
74 1 14.744787216186523 16.616214752197266 15.528803825378418
75 1 17.3580265045166 17.283607482910156 16.41749382019043
76 1 18.134157180786133 14.648918151855469 15.748534202575684
77 1 13.393446922302246 14.204315185546875 12.054727554321289
78 1 14.48276138305664 16.690706253051758 12.909409523010254
79 1 16.98672866821289 16.91672706604004 12.35745620727539
80 1 18.06468391418457 14.564179420471191 12.925886154174805
81 1 13.343955993652344 14.370293617248535 2.062718152999878
82 1 14.746869087219238 16.61346435546875 0.5696362257003784
83 1 17.11478042602539 17.238262176513672 1.7645014524459839
84 1 17.98680305480957 14.605225563049316 1.1009838581085205
85 1 13.371503829956055 14.40933609008789 19.175148010253906
86 1 15.028911590576172 16.597612380981445 19.344589233398438
87 1 17.710844039916992 16.663759231567383 19.116195678710938
88 1 18.399080276489258 14.23743724822998 20.120128631591797
89 1 13.201760292053223 14.589229583740234 9.062605857849121
90 1 14.864644050598145 16.7889347076416 8.163726806640625
91 1 17.116764068603516 16.004898071289062 9.454286575317383
92 1 18.375774383544922 13.955774307250977 8.090914726257324
93 1 13.041736602783203 14.781556129455566 5.002872943878174
94 1 14.300271034240723 17.12948989868164 5.5406365394592285
95 1 16.87428855895996 17.043209075927734 4.504378318786621
96 1 17.788822174072266 14.539067268371582 5.286746025085449
97 1 13.125265121459961 18.831682205200195 16.612062454223633
98 1 14.690202713012695 20.86686897277832 15.516401290893555
99 1 17.214086532592773 21.353050231933594 16.552173614501953
100 1 18.921775817871094 19.49213218688965 15.545145988464355
101 1 13.647024154663086 19.258726119995117 12.08145523071289
102 1 15.02827262878418 21.673051834106445 12.654780387878418
103 1 17.79180908203125 21.668546676635742 12.127772331237793
104 1 18.655179977416992 18.98252296447754 12.914420127868652
105 1 13.424751281738281 19.084978103637695 1.4749293327331543
106 1 14.681551933288574 21.498567581176758 1.0961778163909912
107 1 14.898777961730957 25.59807586669922 0.7015918493270874
108 1 18.804779052734375 19.503189086914062 1.112169861793518
109 1 13.54686164855957 18.923904418945312 19.381784439086914
110 1 14.535260200500488 21.56584930419922 20.127769470214844
111 1 17.146522521972656 21.81623649597168 19.405376434326172
112 1 18.484806060791016 19.434463500976562 19.974693298339844
113 1 13.592386245727539 19.06463623046875 9.408836364746094
114 1 15.16946792602539 21.23626136779785 8.066012382507324
115 1 17.670276641845703 21.260969161987305 9.024578094482422
116 1 18.09926414489746 18.512420654296875 8.50320053100586
117 1 13.202886581420898 19.32032585144043 4.356724262237549
118 1 14.627717971801758 21.833038330078125 5.288769245147705
119 1 17.28209686279297 21.475948333740234 4.678307056427002
120 1 18.49714469909668 19.05333709716797 5.45143985748291
121 1 21.848867416381836 -0.013253049924969673 16.559017181396484
122 1 21.454431533813477 2.893650531768799 15.325313568115234
123 1 1.2966793775558472 2.658555507659912 15.868285179138184
124 1 -0.03260970860719681 43.137046813964844 16.044727325439453
125 1 20.593952178955078 0.9611092805862427 11.877156257629395
126 1 22.19536590576172 3.0403246879577637 12.625540733337402
127 1 1.7318010330200195 2.5857534408569336 11.759106636047363
128 1 2.4838333129882812 0.920063316822052 14.02609920501709
129 1 20.5363826751709 0.29570409655570984 1.997577428817749
130 1 21.5931396484375 2.5298519134521484 0.7444449663162231
131 1 1.02308988571167 2.3714182376861572 2.315487861633301
132 1 2.134411334991455 0.2606875002384186 0.9921878576278687
133 1 21.10811424255371 -0.05240984633564949 19.61888885498047
134 1 22.17119789123535 2.5976943969726562 19.753551483154297
135 1 1.5815532207489014 2.4510912895202637 18.74612045288086
136 1 2.981243133544922 0.2913030982017517 20.122333526611328
137 1 20.36863899230957 0.27617841958999634 9.22944450378418
138 1 21.79471206665039 2.472308874130249 8.410781860351562
139 1 1.4934520721435547 2.465954065322876 9.095966339111328
140 1 2.837583065032959 0.9005525708198547 7.336272716522217
141 1 19.407058715820312 1.5738099813461304 4.639296054840088
142 1 21.73293685913086 2.8849716186523438 5.659803867340088
143 1 1.523191213607788 2.2009477615356445 5.299731254577637
144 1 2.4826388359069824 44.29606246948242 5.508373737335205
145 1 20.328651428222656 5.13230562210083 16.745264053344727
146 1 21.794118881225586 7.300081729888916 15.547215461730957
147 1 1.9117193222045898 7.293126583099365 16.812654495239258
148 1 2.675489902496338 4.99877405166626 15.46774959564209
149 1 20.297534942626953 5.021435260772705 11.844841003417969
150 1 21.914867401123047 7.219852447509766 12.757364273071289
151 1 1.5827221870422363 7.453369617462158 12.089882850646973
152 1 3.0147922039031982 5.226658821105957 12.477359771728516
153 1 20.94584846496582 5.064072132110596 1.8166521787643433
154 1 22.230913162231445 7.3198723793029785 1.1131267547607422
155 1 1.7621326446533203 7.1078619956970215 2.0393643379211426
156 1 2.444802761077881 4.376636505126953 1.1776371002197266
157 1 20.805309295654297 5.017309665679932 19.373878479003906
158 1 22.157224655151367 7.335604667663574 20.184080123901367
159 1 1.9539539813995361 7.183387279510498 19.612197875976562
160 1 2.95068359375 4.609786510467529 20.01791763305664
161 1 20.604747772216797 4.669920921325684 9.012272834777832
162 1 21.83244514465332 7.0469183921813965 8.166499137878418
163 1 1.2436493635177612 7.541382312774658 9.326475143432617
164 1 2.7246110439300537 5.034624099731445 8.559362411499023
165 1 20.70998764038086 5.128474712371826 4.517435073852539
166 1 21.673601150512695 7.482812404632568 5.562745094299316
167 1 1.5419427156448364 7.251346111297607 4.945002555847168
168 1 2.4226229190826416 4.754034042358398 5.666712284088135
169 1 20.532211303710938 9.892914772033691 16.27842903137207
170 1 21.880159378051758 12.302994728088379 15.676374435424805
171 1 1.4247627258300781 11.972657203674316 16.311559677124023
172 1 2.7015490531921387 9.648865699768066 15.724212646484375
173 1 20.86405372619629 9.733110427856445 11.911123275756836
174 1 22.00938606262207 12.043846130371094 12.82799243927002
175 1 1.6638683080673218 11.88726806640625 12.066807746887207
176 1 3.0388362407684326 9.645112991333008 13.077934265136719
177 1 20.856151580810547 9.677638053894043 2.230051279067993
178 1 21.825387954711914 12.27734375 1.2867276668548584
179 1 1.5009422302246094 12.037145614624023 2.065746545791626
180 1 2.6050565242767334 9.643928527832031 1.1160849332809448
181 1 20.981184005737305 9.380070686340332 18.878982543945312
182 1 22.098989486694336 11.660367965698242 20.18004608154297
183 1 1.6255601644515991 11.936844825744629 19.021310806274414
184 1 2.7113637924194336 9.73347282409668 20.098798751831055
185 1 20.695032119750977 9.539134979248047 9.074125289916992
186 1 21.892242431640625 11.874981880187988 8.389788627624512
187 1 1.6092487573623657 11.867666244506836 9.402854919433594
188 1 3.2231130599975586 9.48975944519043 8.802865982055664
189 1 20.803207397460938 10.05466079711914 4.924907684326172
190 1 21.840862274169922 12.739798545837402 5.504002094268799
191 1 1.5940579175949097 12.102680206298828 5.043700218200684
192 1 2.8283333778381348 9.779470443725586 6.073117733001709
193 1 20.841676712036133 14.820823669433594 16.601865768432617
194 1 -0.8463888168334961 17.586999893188477 15.616329193115234
195 1 2.008504867553711 17.187341690063477 16.30365562438965
196 1 2.33892822265625 14.540050506591797 15.463628768920898
197 1 20.945802688598633 14.691041946411133 12.477517127990723
198 1 22.198253631591797 17.12786865234375 12.813720703125
199 1 1.7574082612991333 16.809955596923828 12.074636459350586
200 1 2.7830355167388916 14.376765251159668 12.865975379943848
201 1 20.77505874633789 14.855698585510254 1.5637052059173584
202 1 21.739681243896484 17.287378311157227 0.6063999533653259
203 1 1.2969955205917358 16.426467895507812 1.4440522193908691
204 1 2.783351421356201 14.29011058807373 0.724557101726532
205 1 21.073375701904297 14.152612686157227 19.22429847717285
206 1 22.02735710144043 16.709918975830078 19.82973861694336
207 1 1.568886399269104 16.9647274017334 18.990842819213867
208 1 2.8092823028564453 14.492502212524414 19.735319137573242
209 1 21.14503288269043 14.1123628616333 9.601838111877441
210 1 -0.8264461755752563 16.286418914794922 8.086714744567871
211 1 1.8642909526824951 16.5790958404541 9.358526229858398
212 1 2.8511931896209717 14.16665267944336 8.474045753479004
213 1 20.300886154174805 14.947729110717773 4.285804748535156
214 1 22.233278274536133 16.651466369628906 5.164463043212891
215 1 1.6609081029891968 16.377355575561523 4.29403018951416
216 1 2.994821548461914 14.381806373596191 5.78527307510376
217 1 21.709182739257812 20.265262603759766 16.401782989501953
218 1 0.03884315863251686 22.65252685546875 16.21977424621582
219 1 2.3572638034820557 22.362144470214844 14.684440612792969
220 1 2.950402021408081 19.71648597717285 15.521210670471191
221 1 21.448305130004883 19.454896926879883 11.533848762512207
222 1 -0.13490067422389984 21.709596633911133 10.97890853881836
223 1 2.4006175994873047 21.55283546447754 12.105748176574707
224 1 3.3986666202545166 18.924285888671875 12.740151405334473
225 1 21.506793975830078 19.98603630065918 1.7003990411758423
226 1 22.879037857055664 22.309329986572266 2.2853755950927734
227 1 3.163541555404663 23.083789825439453 0.7875077724456787
228 1 3.0540168285369873 18.819644927978516 1.1682714223861694
229 1 21.186052322387695 19.36429214477539 19.035120010375977
230 1 21.702913284301758 22.30242347717285 19.47376251220703
231 1 3.119142532348633 22.21690559387207 19.96457290649414
232 1 3.093900203704834 19.141712188720703 20.276094436645508
233 1 20.932615280151367 18.76180076599121 8.861166000366211
234 1 21.778287887573242 20.434053421020508 6.938040733337402
235 1 1.1187739372253418 20.725116729736328 8.582611083984375
236 1 3.047342538833618 18.64909553527832 7.851913928985596
237 1 21.32639503479004 19.225650787353516 4.488404750823975
238 1 2.2906899452209473 20.847076416015625 2.8903207778930664
239 1 3.4382827281951904 22.845335006713867 4.629732131958008
240 1 3.1242451667785645 18.574941635131836 5.150045871734619
241 1 4.626293659210205 -0.13292355835437775 15.356256484985352
242 1 6.47967529296875 2.408761978149414 15.61502456665039
243 1 9.00621223449707 2.947566509246826 16.525962829589844
244 1 9.762243270874023 0.06135345622897148 16.049291610717773
245 1 5.458454608917236 0.03152595832943916 12.027629852294922
246 1 6.451930046081543 2.4968976974487305 12.801487922668457
247 1 9.047577857971191 1.788776159286499 11.959586143493652
248 1 9.968551635742188 44.93277359008789 13.142208099365234
249 1 5.2866926193237305 -0.1824669986963272 1.7593803405761719
250 1 6.404330730438232 2.5898728370666504 1.0147796869277954
251 1 9.042866706848145 2.900198459625244 1.8786648511886597
252 1 11.121848106384277 1.7326537370681763 0.6219860911369324
253 1 5.454869747161865 44.85908889770508 20.791902542114258
254 1 6.27263069152832 1.954440951347351 20.072566986083984
255 1 9.04212474822998 2.967040777206421 19.234405517578125
256 1 10.115975379943848 0.7318046689033508 20.238203048706055
257 1 5.0608391761779785 0.41306063532829285 9.193113327026367
258 1 6.638373851776123 2.640362024307251 8.151090621948242
259 1 9.236982345581055 2.0327701568603516 9.138924598693848
260 1 10.718982696533203 0.30913347005844116 7.7150139808654785
261 1 4.969884395599365 0.23119468986988068 4.4240827560424805
262 1 6.072724342346191 2.7007133960723877 5.273127555847168
263 1 8.68559741973877 3.1470558643341064 4.507965564727783
264 1 9.825758934020996 0.5808798670768738 5.108743190765381
265 1 5.078766822814941 4.781739234924316 16.809114456176758
266 1 6.323764801025391 7.143546104431152 16.147930145263672
267 1 9.04813289642334 7.516934871673584 16.562955856323242
268 1 10.568952560424805 5.083278656005859 15.698321342468262
269 1 5.613827705383301 5.231471061706543 11.984834671020508
270 1 6.477314472198486 7.512722492218018 13.389300346374512
271 1 9.119375228881836 7.141058921813965 12.495408058166504
272 1 10.190197944641113 4.536271572113037 12.89472770690918
273 1 5.040610313415527 5.187713623046875 1.5961686372756958
274 1 6.610579013824463 7.466089248657227 1.2905747890472412
275 1 9.244114875793457 7.685726165771484 2.1675174236297607
276 1 10.072903633117676 5.251615524291992 1.319990634918213
277 1 5.6647491455078125 4.7009124755859375 19.696163177490234
278 1 6.462761402130127 7.176212310791016 20.270889282226562
279 1 9.195843696594238 7.397889614105225 19.33953094482422
280 1 10.529520988464355 4.988324165344238 20.32413673400879
281 1 5.699137210845947 5.189814567565918 9.162307739257812
282 1 6.591450214385986 7.473806858062744 8.064377784729004
283 1 9.154610633850098 7.269524574279785 9.483769416809082
284 1 10.005167007446289 4.631485462188721 8.530550003051758
285 1 5.185787200927734 5.127913951873779 4.45386266708374
286 1 6.5486345291137695 7.354115009307861 5.4040093421936035
287 1 9.209673881530762 7.7754340171813965 4.909700870513916
288 1 9.727783203125 5.265798091888428 5.778122901916504
289 1 5.084425449371338 9.65310001373291 16.914724349975586
290 1 6.475118160247803 12.007737159729004 16.049562454223633
291 1 8.996272087097168 12.448650360107422 16.224695205688477
292 1 10.155778884887695 9.938368797302246 15.70240592956543
293 1 5.649188041687012 9.976354598999023 12.370415687561035
294 1 6.897951602935791 12.294528007507324 13.389073371887207
295 1 9.385191917419434 12.158219337463379 12.228224754333496
296 1 10.297018051147461 9.759203910827637 12.908223152160645
297 1 5.276942253112793 9.877872467041016 1.7775945663452148
298 1 6.866027355194092 12.151996612548828 1.1786330938339233
299 1 9.497241973876953 12.356114387512207 2.120500326156616
300 1 10.338300704956055 10.023601531982422 0.9209676384925842
301 1 5.386061668395996 9.5888671875 19.56821060180664
302 1 6.750751495361328 12.225749969482422 20.019975662231445
303 1 9.492328643798828 12.337326049804688 19.068279266357422
304 1 10.42772102355957 9.825927734375 20.08662223815918
305 1 6.0371174812316895 9.533519744873047 9.744414329528809
306 1 6.56066370010376 12.039717674255371 8.443828582763672
307 1 9.019136428833008 12.459365844726562 9.43006420135498
308 1 10.064352989196777 9.895768165588379 8.664348602294922
309 1 5.565716743469238 9.880918502807617 4.499967098236084
310 1 6.743319034576416 12.304956436157227 5.607227325439453
311 1 9.394062042236328 12.504095077514648 4.78519344329834
312 1 10.396754264831543 10.10400104522705 5.8425774574279785
313 1 5.227361679077148 14.359442710876465 16.19460105895996
314 1 6.491011142730713 17.011308670043945 15.26733112335205
315 1 9.091848373413086 16.979045867919922 16.19948387145996
316 1 10.392849922180176 14.783154487609863 15.36568546295166
317 1 5.336330413818359 14.481973648071289 12.042673110961914
318 1 6.910703659057617 16.883575439453125 12.544421195983887
319 1 9.627060890197754 16.899372100830078 12.032560348510742
320 1 10.684060096740723 14.522309303283691 12.630785942077637
321 1 5.667926788330078 14.927619934082031 1.6916351318359375
322 1 7.208775520324707 16.867568969726562 0.8871657848358154
323 1 9.927925109863281 17.07828712463379 1.926504373550415
324 1 10.735389709472656 14.463115692138672 1.0137839317321777
325 1 5.564180374145508 14.65898323059082 18.90335464477539
326 1 6.995077133178711 16.795333862304688 19.960704803466797
327 1 9.462373733520508 16.64733123779297 18.808879852294922
328 1 10.835415840148926 14.532346725463867 20.07111358642578
329 1 5.380216121673584 14.293824195861816 9.36013412475586
330 1 6.936692237854004 16.302276611328125 8.429855346679688
331 1 9.552657127380371 16.90657615661621 9.212224006652832
332 1 10.480430603027344 14.594742774963379 8.336824417114258
333 1 5.398952484130859 14.49724006652832 4.3048095703125
334 1 6.832131862640381 16.62888526916504 5.549810886383057
335 1 9.47313404083252 17.376983642578125 4.716135025024414
336 1 10.31379508972168 15.068436622619629 5.704166412353516
337 1 5.489222526550293 19.426471710205078 16.214778900146484
338 1 6.690218448638916 22.015607833862305 16.204837799072266
339 1 9.664495468139648 21.723129272460938 16.305679321289062
340 1 10.377307891845703 19.29715919494629 15.556916236877441
341 1 6.0216193199157715 19.345048904418945 11.657703399658203
342 1 7.3011155128479 21.695032119750977 12.185396194458008
343 1 10.087515830993652 21.69190216064453 12.243154525756836
344 1 10.941967010498047 19.168710708618164 12.96484375
345 1 5.7482805252075195 18.92556381225586 1.6769983768463135
346 1 7.091927528381348 21.179292678833008 1.3923484086990356
347 1 9.766681671142578 22.248891830444336 1.620652198791504
348 1 10.613778114318848 19.632511138916016 0.9829176068305969
349 1 5.595049858093262 19.04448127746582 18.958784103393555
350 1 7.148720741271973 21.30154037475586 20.30011558532715
351 1 9.694415092468262 21.574077606201172 19.1563720703125
352 1 10.910307884216309 19.084060668945312 19.87213706970215
353 1 5.665411472320557 18.990711212158203 8.888792037963867
354 1 7.290235996246338 21.20682716369629 7.922475814819336
355 1 9.997742652893066 21.39695930480957 9.191682815551758
356 1 10.978456497192383 18.990371704101562 8.326081275939941
357 1 5.82423734664917 18.77384376525879 4.4660515785217285
358 1 6.979045391082764 21.232559204101562 5.231450080871582
359 1 9.594902038574219 21.92038345336914 4.404926776885986
360 1 10.707722663879395 19.63243293762207 5.425968170166016
361 1 11.304210662841797 35.140663146972656 1.6428577899932861
362 1 0.8069592118263245 28.612594604492188 8.950831413269043
363 1 12.825445175170898 26.352603912353516 8.127427101135254
364 1 10.11428451538086 41.37548065185547 15.687887191772461
365 1 1.674003005027771 26.1590518951416 9.933988571166992
366 1 17.479982376098633 26.040319442749023 21.63892936706543
367 1 5.800172328948975 41.55424880981445 4.6391777992248535
368 1 23.14711570739746 35.53614807128906 20.427881240844727
369 1 16.548532485961914 41.20211410522461 17.668991088867188
370 1 14.013745307922363 34.338653564453125 2.1999993324279785
371 1 15.88332748413086 44.570892333984375 17.76302719116211
372 1 16.888769149780273 43.026920318603516 8.748411178588867
373 1 22.795251846313477 27.35039710998535 6.812320232391357
374 1 9.829561233520508 35.886497497558594 16.67667579650879
375 1 19.883852005004883 26.15592384338379 19.68651008605957
376 1 4.702842712402344 41.35305404663086 8.97610855102539
377 1 16.790727615356445 28.288471221923828 1.539116621017456
378 1 12.750177383422852 23.205602645874023 18.824237823486328
379 1 19.949588775634766 26.54595184326172 6.1330060958862305
380 1 0.7416638731956482 43.103275299072266 9.454106330871582
381 1 13.515856742858887 34.37688446044922 18.95505714416504
382 1 7.7746262550354 35.5643424987793 13.1023588180542
383 1 16.239017486572266 36.789878845214844 6.412347793579102
384 1 1.6976337432861328 22.924640655517578 6.799744606018066
385 1 17.71726417541504 31.35235023498535 7.162298679351807
386 1 8.340913772583008 30.57302474975586 6.4034271240234375
387 1 3.945585012435913 37.46006393432617 8.909278869628906
388 1 0.6537836790084839 30.88191032409668 19.089942932128906
389 1 9.747047424316406 36.23398208618164 21.14288330078125
390 1 9.349842071533203 28.308618545532227 12.926957130432129
391 1 5.076580047607422 31.7808837890625 13.175270080566406
392 1 22.86189842224121 33.56497573852539 18.40985107421875
393 1 10.62869930267334 38.28799819946289 19.52340316772461
394 1 11.279677391052246 28.577489852905273 20.929203033447266
395 1 2.348069190979004 28.358943939208984 18.715072631835938
396 1 2.7589457035064697 30.7168025970459 8.77900218963623
397 1 7.755276203155518 42.47675323486328 19.43109130859375
398 1 6.928125858306885 28.715343475341797 20.258676528930664
399 1 6.43856954574585 44.105525970458984 5.767665863037109
400 1 9.757559776306152 24.23801040649414 13.195714950561523
401 1 9.036551475524902 25.546689987182617 10.738658905029297
402 1 10.674976348876953 27.244152069091797 3.573659896850586
403 1 12.266073226928711 34.61154556274414 14.899442672729492
404 1 5.13313102722168 42.32282257080078 20.012271881103516
405 1 16.58952522277832 29.74552345275879 9.025484085083008
406 1 10.068873405456543 22.84427833557129 6.91844367980957
407 1 1.3070977926254272 37.88959503173828 9.501510620117188
408 1 3.6804871559143066 38.15672302246094 0.18753626942634583
409 1 1.4062302112579346 43.7050666809082 2.5302138328552246
410 1 14.170441627502441 33.842769622802734 4.953241348266602
411 1 20.054107666015625 37.960018157958984 18.03816032409668
412 1 22.17771339416504 28.93058967590332 19.762474060058594
413 1 18.059253692626953 39.45138931274414 14.398576736450195
414 1 8.491276741027832 41.88264846801758 6.633471488952637
415 1 19.408374786376953 41.64778137207031 0.08928360044956207
416 1 6.588160991668701 38.59973907470703 -0.311109721660614
417 1 8.506624221801758 28.663341522216797 15.69437026977539
418 1 21.15297508239746 24.376155853271484 15.292655944824219
419 1 5.760537147521973 43.25172805786133 16.366840362548828
420 1 0.19852489233016968 25.687814712524414 0.31831470131874084
421 1 9.558390617370605 38.72854232788086 16.052743911743164
422 1 6.1706743240356445 26.670578002929688 5.486804008483887
423 1 22.636503219604492 29.802892684936523 1.4266881942749023
424 1 20.669292449951172 36.852012634277344 13.251111030578613
425 1 15.403382301330566 24.207088470458984 11.430994033813477
426 1 22.883243560791016 30.09208869934082 11.157405853271484
427 1 21.37012481689453 34.13894271850586 4.294534206390381
428 1 1.2425422668457031 26.072904586791992 17.585481643676758
429 1 8.428109169006348 31.666400909423828 15.609537124633789
430 1 13.111599922180176 39.9434700012207 11.131072044372559
431 1 11.292448043823242 26.692886352539062 18.865591049194336
432 1 9.153976440429688 38.61830139160156 6.944936275482178
433 1 21.488672256469727 25.98919105529785 17.471281051635742
434 1 19.33661651611328 23.615234375 18.7258358001709
435 1 2.7809231281280518 31.15625762939453 20.603313446044922
436 1 15.149680137634277 40.28387451171875 19.908132553100586
437 1 0.6606028079986572 34.17484664916992 1.0976520776748657
438 1 22.754106521606445 28.558744430541992 4.097070693969727
439 1 6.022249698638916 34.88056945800781 1.7559163570404053
440 1 20.05837059020996 28.53304100036621 17.07227897644043
441 1 8.416281700134277 24.647109985351562 8.251782417297363
442 1 10.368512153625488 41.81360626220703 4.432136058807373
443 1 18.699308395385742 23.62333106994629 0.14383766055107117
444 1 6.047086238861084 23.806617736816406 5.216186046600342
445 1 19.506959915161133 40.182861328125 4.468780994415283
446 1 20.754486083984375 42.38312530517578 5.7021098136901855
447 1 8.78087329864502 26.255878448486328 17.105226516723633
448 1 7.862147808074951 30.26175308227539 11.388553619384766
449 1 15.055034637451172 28.236976623535156 7.319583415985107
450 1 19.25265884399414 30.45168685913086 18.842315673828125
451 1 1.700762391090393 27.62366485595703 14.035938262939453
452 1 18.195547103881836 35.48230743408203 1.2224639654159546
453 1 0.16776247322559357 37.88682174682617 6.856247425079346
454 1 0.9312995672225952 35.26133728027344 16.38231658935547
455 1 5.994943618774414 32.121368408203125 5.424316883087158
456 1 20.318838119506836 32.90322494506836 18.14445686340332
457 1 14.220281600952148 26.0282039642334 13.121927261352539
458 1 15.694358825683594 41.300899505615234 4.76019287109375
459 1 4.09425687789917 22.82939910888672 10.233187675476074
460 1 7.529265880584717 24.535980224609375 21.27751350402832
461 1 2.596449851989746 26.823543548583984 20.95810317993164
462 1 10.977134704589844 30.675735473632812 9.825477600097656
463 1 3.644263505935669 27.6761531829834 1.8773678541183472
464 1 19.669063568115234 33.16303634643555 10.914287567138672
465 1 0.4658562242984772 39.1452751159668 1.8466777801513672
466 1 7.016871929168701 24.200210571289062 14.4166259765625
467 1 2.3367810249328613 42.17595672607422 7.567767143249512
468 1 5.405649185180664 26.26654815673828 20.71232795715332
469 1 10.350333213806152 24.256507873535156 16.372642517089844
470 1 19.245512008666992 37.386837005615234 9.863397598266602
471 1 3.3123533725738525 32.84574508666992 2.4671788215637207
472 1 18.68887710571289 27.55660057067871 3.728707790374756
473 1 8.542726516723633 29.311573028564453 8.797579765319824
474 1 14.583146095275879 24.119144439697266 8.757092475891113
475 1 12.811942100524902 31.76144790649414 6.320658206939697
476 1 7.273087978363037 34.033409118652344 4.04347038269043
477 1 11.75300121307373 27.543411254882812 16.210159301757812
478 1 6.099327564239502 36.20462417602539 7.994029521942139
479 1 20.175840377807617 37.573734283447266 0.9742706418037415
480 1 19.103187561035156 40.88716125488281 16.479421615600586
481 1 -0.18868747353553772 32.478389739990234 12.670138359069824
482 1 21.459943771362305 43.644554138183594 8.139556884765625
483 1 14.985640525817871 39.04130554199219 7.703256607055664
484 1 0.31837335228919983 35.802066802978516 3.381861448287964
485 1 9.724342346191406 32.9587516784668 2.6229984760284424
486 1 18.66869354248047 23.5356502532959 16.223339080810547
487 1 13.977697372436523 38.52610778808594 1.4863499402999878
488 1 8.731616020202637 29.210235595703125 0.28273138403892517
489 1 7.3399200439453125 40.73794174194336 1.1356724500656128
490 1 5.511715412139893 36.99616622924805 15.901880264282227
491 1 10.20811653137207 34.76953125 10.651586532592773
492 1 0.8004738092422485 40.537437438964844 10.490511894226074
493 1 5.388938903808594 31.01958656311035 3.0375418663024902
494 1 1.9286563396453857 43.49222946166992 17.840425491333008
495 1 14.77188777923584 32.16196823120117 0.7141775488853455
496 1 15.563484191894531 37.81595230102539 12.37744140625
497 1 7.014130115509033 38.70548629760742 2.9509871006011963
498 1 9.842981338500977 43.37940979003906 8.621511459350586
499 1 2.8744022846221924 36.2802734375 19.91564178466797
500 1 12.055624961853027 25.45378875732422 14.50711441040039
501 1 10.250016212463379 35.00746536254883 6.114910125732422
502 1 10.725192070007324 42.106788635253906 13.088491439819336
503 1 21.20874786376953 41.15186309814453 2.2280917167663574
504 1 11.315302848815918 33.2021598815918 12.72135066986084
505 1 21.460792541503906 42.63113784790039 20.368656158447266
506 1 15.696136474609375 26.942703247070312 15.23143196105957
507 1 5.282677173614502 28.863372802734375 12.266118049621582
508 1 5.99289083480835 39.69052505493164 12.607962608337402
509 1 5.635915756225586 31.222095489501953 19.796478271484375
510 1 5.5498552322387695 22.75116539001465 18.64037322998047
511 1 5.1033477783203125 35.88447952270508 13.52397346496582
512 1 6.724812984466553 33.173892974853516 -0.25626009702682495
513 1 2.9833152294158936 25.481538772583008 7.708307266235352
514 1 21.458942413330078 37.70864486694336 3.4498026371002197
515 1 19.309246063232422 33.02275848388672 0.4708046019077301
516 1 11.657214164733887 25.130542755126953 5.923553466796875
517 1 17.281509399414062 44.3770866394043 12.790319442749023
518 1 22.278810501098633 28.211576461791992 13.129937171936035
519 1 14.67231559753418 29.664310455322266 2.3434159755706787
520 1 3.236780881881714 36.80390167236328 17.11386489868164
521 1 10.796781539916992 27.59404754638672 10.070335388183594
522 1 3.1831841468811035 25.063440322875977 2.895280361175537
523 1 4.420839309692383 33.765357971191406 15.074263572692871
524 1 7.3222479820251465 43.367618560791016 1.8609874248504639
525 1 13.396846771240234 42.259361267089844 13.15682315826416
526 1 12.837605476379395 35.816856384277344 11.163365364074707
527 1 10.831277847290039 38.071189880371094 8.965673446655273
528 1 20.38617515563965 35.32166290283203 8.026167869567871
529 1 14.768482208251953 33.90986251831055 16.291358947753906
530 1 17.008026123046875 32.22922134399414 15.66093635559082
531 1 6.4271559715271 35.84329605102539 19.88385009765625
532 1 8.65296459197998 26.79195785522461 1.813239574432373
533 1 5.6100640296936035 39.12030029296875 5.580653667449951
534 1 11.84083080291748 29.637741088867188 12.121796607971191
535 1 7.7948899269104 36.37736511230469 5.81714391708374
536 1 1.836611270904541 33.01778793334961 15.0747652053833
537 1 21.88499641418457 41.61318588256836 12.02615737915039
538 1 13.15416431427002 25.552793502807617 20.482135772705078
539 1 11.146800994873047 45.562461853027344 2.6902289390563965
540 1 17.00645637512207 35.9342155456543 10.541472434997559
541 1 17.720556259155273 36.6933479309082 14.644881248474121
542 1 18.307653427124023 33.704410552978516 8.487067222595215
543 1 11.396016120910645 43.171756744384766 0.5074396133422852
544 1 16.619626998901367 31.157018661499023 18.354692459106445
545 1 22.05988311767578 38.19279098510742 20.49730110168457
546 1 16.22881507873535 24.831527709960938 16.74801254272461
547 1 1.572583794593811 40.484867095947266 3.8901076316833496
548 1 2.2337558269500732 39.55848693847656 17.410764694213867
549 1 14.41755485534668 43.756874084472656 5.2038068771362305
550 1 14.942026138305664 41.76056671142578 0.5151103138923645
551 1 19.388538360595703 39.247962951660156 7.687995910644531
552 1 3.573096752166748 38.223880767822266 12.745258331298828
553 1 17.696460723876953 30.694238662719727 3.9472415447235107
554 1 3.311605930328369 33.951969146728516 -0.24412035942077637
555 1 19.715967178344727 23.920347213745117 9.802735328674316
556 1 12.968419075012207 39.665855407714844 18.614049911499023
557 1 18.628328323364258 44.32329177856445 17.750675201416016
558 1 8.765478134155273 44.02494430541992 4.000563621520996
559 1 14.244258880615234 37.827091217041016 14.807631492614746
560 1 15.66998291015625 28.77889060974121 4.734946250915527
561 1 14.38235855102539 44.56613540649414 12.890469551086426
562 1 5.873289108276367 23.636995315551758 8.06403636932373
563 1 12.582071304321289 40.38736343383789 -0.2279486358165741
564 1 17.197059631347656 21.749082565307617 1.8642044067382812
565 1 3.6261062622070312 41.76081848144531 2.6381702423095703
566 1 1.0517088174819946 34.73265075683594 11.783422470092773
567 1 5.216064929962158 29.59182357788086 8.945728302001953
568 1 0.442991703748703 25.942729949951172 3.010565996170044
569 1 14.75467586517334 40.59401321411133 15.44758129119873
570 1 17.523521423339844 34.64017868041992 13.055974006652832
571 1 1.543305516242981 44.5559196472168 12.063883781433105
572 1 14.451581954956055 37.8089714050293 9.977910041809082
573 1 2.2515623569488525 26.84126091003418 5.342520713806152
574 1 8.604601860046387 44.170082092285156 21.32430648803711
575 1 12.639571189880371 0.30664199590682983 19.62904930114746
576 1 5.99091911315918 28.624481201171875 15.06956672668457
577 1 16.187013626098633 39.265071868896484 2.815638303756714
578 1 12.768279075622559 27.69329071044922 1.5642237663269043
579 1 21.55295753479004 32.506683349609375 1.8844095468521118
580 1 19.789644241333008 22.174951553344727 7.524456977844238
581 1 4.673163890838623 29.23494529724121 17.43983268737793
582 1 17.206926345825195 31.84473419189453 12.774259567260742
583 1 17.92673110961914 42.19058609008789 11.149272918701172
584 1 22.608154296875 24.219568252563477 10.133316993713379
585 1 0.00491173705086112 40.67705154418945 6.163905143737793
586 1 6.992282390594482 39.93649673461914 7.8092732429504395
587 1 8.134621620178223 39.60556411743164 19.229463577270508
588 1 18.413671493530273 27.67539405822754 14.806312561035156
589 1 9.101643562316895 32.74772644042969 9.161301612854004
590 1 5.937840461730957 26.112485885620117 2.661163806915283
591 1 8.177860260009766 36.41782760620117 1.6464130878448486
592 1 15.382364273071289 36.221405029296875 0.713110625743866
593 1 5.863325595855713 42.03096008300781 13.943718910217285
594 1 18.34319496154785 43.60011672973633 4.681859493255615
595 1 21.738351821899414 29.799020767211914 15.300649642944336
596 1 16.727787017822266 42.832725524902344 15.099921226501465
597 1 3.6312427520751953 35.312599182128906 10.794368743896484
598 1 17.1012020111084 40.75628662109375 7.036711692810059
599 1 20.30341911315918 41.102325439453125 9.494315147399902
600 1 19.514907836914062 33.555015563964844 15.567253112792969
601 1 13.567392349243164 28.00071907043457 11.049592018127441
602 1 6.176806449890137 43.78911209106445 8.408987998962402
603 1 3.289915084838867 42.88687515258789 13.099884033203125
604 1 12.31878662109375 38.52350616455078 3.5880987644195557
605 1 20.33357048034668 30.594457626342773 7.04766321182251
606 1 13.193560600280762 36.960723876953125 19.601408004760742
607 1 10.346209526062012 28.765451431274414 5.69699764251709
608 1 5.1618242263793945 25.882993698120117 15.438558578491211
609 1 14.892004013061523 29.070804595947266 19.002473831176758
610 1 15.834379196166992 40.597660064697266 12.686005592346191
611 1 0.3215031921863556 36.38738250732422 13.989420890808105
612 1 1.1471869945526123 42.24874496459961 20.19271469116211
613 1 16.24457550048828 43.354393005371094 2.3765246868133545
614 1 4.835824966430664 33.77180862426758 7.504258155822754
615 1 7.139559745788574 35.12614440917969 17.237512588500977
616 1 21.13759422302246 27.3560791015625 0.09487414360046387
617 1 14.470345497131348 -0.22863823175430298 15.629399299621582
618 1 16.29238510131836 26.052011489868164 4.724019527435303
619 1 10.494075775146484 32.89675521850586 16.720733642578125
620 1 9.429282188415527 39.06349182128906 4.12288761138916
621 1 8.747955322265625 41.895870208740234 11.016233444213867
622 1 13.063253402709961 30.73536491394043 20.64113998413086
623 1 13.24869155883789 23.460115432739258 1.8770623207092285
624 1 2.604447364807129 36.37098693847656 6.512970447540283
625 1 18.284292221069336 34.02537536621094 19.592805862426758
626 1 1.2160069942474365 39.65647506713867 19.877456665039062
627 1 3.373460292816162 36.231529235839844 2.226123571395874
628 1 21.943819046020508 33.063716888427734 6.757182598114014
629 1 6.33007287979126 32.185752868652344 17.316492080688477
630 1 20.254411697387695 36.04296875 16.11749267578125
631 1 4.487947463989258 41.07366180419922 17.32107925415039
632 1 0.914855420589447 41.57877731323242 13.999043464660645
633 1 3.4734013080596924 26.950838088989258 11.967050552368164
634 1 7.921162128448486 39.050479888916016 10.368578910827637
635 1 7.725321292877197 31.310333251953125 1.6118762493133545
636 1 1.9335030317306519 30.36663818359375 4.665444374084473
637 1 6.4749860763549805 31.97308349609375 9.038459777832031
638 1 16.890052795410156 27.036069869995117 18.995092391967773
639 1 21.258098602294922 23.25431251525879 0.25079938769340515
640 1 13.579730987548828 36.52028274536133 5.1910881996154785
641 1 9.011754989624023 33.91878128051758 19.907581329345703
642 1 12.482892990112305 41.74778747558594 16.976375579833984
643 1 14.078293800354004 43.354312896728516 8.225153923034668
644 1 20.263072967529297 39.542091369628906 12.614723205566406
645 1 20.375213623046875 29.865224838256836 4.357648849487305
646 1 18.03565216064453 37.8925895690918 4.391299247741699
647 1 18.503374099731445 24.815937042236328 2.7670962810516357
648 1 13.258270263671875 33.65270233154297 8.32922649383545
649 1 20.984346389770508 42.620094299316406 17.57645034790039
650 1 8.309956550598145 38.371070861816406 13.70489501953125
651 1 18.108131408691406 39.31465148925781 1.024272084236145
652 1 1.059897780418396 30.80289649963379 16.361268997192383
653 1 11.659595489501953 32.42435073852539 19.21494483947754
654 1 14.254350662231445 28.993146896362305 16.277462005615234
655 1 21.45962905883789 35.28305435180664 10.877674102783203
656 1 10.329198837280273 36.357933044433594 3.8293704986572266
657 1 13.045600891113281 32.20967102050781 10.682135581970215
658 1 3.1878321170806885 29.60621452331543 15.163955688476562
659 1 12.208538055419922 39.775760650634766 7.432773113250732
660 1 22.37154197692871 45.408077239990234 13.45390510559082
661 1 1.1921939849853516 23.63039779663086 18.665109634399414
662 1 15.841891288757324 34.90998458862305 8.28650188446045
663 1 20.502090454101562 31.86223793029785 13.552127838134766
664 1 -0.43547314405441284 24.594947814941406 7.459132671356201
665 1 19.169099807739258 29.38910675048828 21.537118911743164
666 1 6.420456886291504 26.756546020507812 10.775056838989258
667 1 2.560525417327881 25.175344467163086 15.37887954711914
668 1 6.132402420043945 25.454397201538086 18.014841079711914
669 1 4.158107757568359 28.79172134399414 5.183248043060303
670 1 15.173686027526855 30.54058837890625 11.248079299926758
671 1 9.940277099609375 24.512292861938477 19.820056915283203
672 1 2.3043205738067627 34.16278076171875 4.699783802032471
673 1 10.264936447143555 40.50529479980469 1.1816461086273193
674 1 16.275712966918945 25.86195945739746 7.505416393280029
675 1 8.572944641113281 43.21305847167969 16.912328720092773
676 1 10.432821273803711 24.948204040527344 0.8392159938812256
677 1 11.310229301452637 30.533639907836914 14.518031120300293
678 1 10.438009262084961 38.7471923828125 12.073766708374023
679 1 15.606878280639648 33.12126541137695 19.955991744995117
680 1 17.799463272094727 36.6053466796875 18.875883102416992
681 1 3.1676979064941406 38.122230529785156 4.385346412658691
682 1 12.29249382019043 29.441682815551758 7.450640678405762
683 1 12.11851692199707 41.81099319458008 9.23240852355957
684 1 22.32762336730957 23.853036880493164 4.48179817199707
685 1 3.4364960193634033 40.911109924316406 0.05383583903312683
686 1 20.163841247558594 25.968612670898438 13.162785530090332
687 1 7.96995210647583 36.17633056640625 10.030892372131348
688 1 18.818754196166992 35.11128616333008 4.205119609832764
689 1 7.47264289855957 43.82135009765625 12.422170639038086
690 1 11.992177963256836 36.91997528076172 13.435302734375
691 1 12.346506118774414 36.23954772949219 7.8144707679748535
692 1 10.306941986083984 32.515769958496094 5.431162357330322
693 1 18.742935180664062 29.475812911987305 12.908854484558105
694 1 5.208465576171875 24.661441802978516 12.161848068237305
695 1 5.232717037200928 27.00309944152832 8.164003372192383
696 1 8.625174522399902 32.69414138793945 12.869803428649902
697 1 15.864968299865723 36.344520568847656 16.717670440673828
698 1 17.250890731811523 31.19643783569336 1.1706526279449463
699 1 20.769777297973633 30.992353439331055 9.826776504516602
700 1 14.566930770874023 34.323917388916016 12.791402816772461
701 1 3.3150720596313477 40.57859802246094 11.507850646972656
702 1 13.95949649810791 24.562044143676758 4.491154193878174
703 1 20.704769134521484 37.2636833190918 6.135647296905518
704 1 19.28153419494629 23.4022216796875 4.860504627227783
705 1 13.969536781311035 23.377485275268555 16.201126098632812
706 1 1.5727169513702393 38.89762878417969 14.865084648132324
707 1 21.91058349609375 43.80076217651367 3.4066805839538574
708 1 12.830615043640137 41.03239440917969 5.012140274047852
709 1 18.78912353515625 26.207820892333984 8.692817687988281
710 1 2.2404944896698 30.606998443603516 1.403641700744629
711 1 1.6081207990646362 32.200782775878906 6.716338157653809
712 1 6.7891459465026855 39.37107849121094 16.866134643554688
713 1 16.57278823852539 38.0946159362793 20.972064971923828
714 1 16.83884048461914 33.1879768371582 5.107476234436035
715 1 8.560802459716797 27.19306755065918 7.014603137969971
716 1 14.158987998962402 31.482210159301758 14.617613792419434
717 1 4.1518778800964355 32.53799819946289 10.542136192321777
718 1 18.285165786743164 24.333181381225586 12.067706108093262
719 1 18.936134338378906 28.672937393188477 10.15373420715332
720 1 5.8126068115234375 23.600488662719727 1.6439582109451294
