# Supplementary material for: Machine learning coarse grained models for water
Source: Nat Commun. 2019 Jan 22;10:379. doi: 10.1038/s41467-018-08222-6 (PMC6342926; doi:10.1038/s41467-018-08222-6)
Supplement: Supplementary file 7 — Supplementary Software [file 41467_2018_8222_MOESM7_ESM.zip › LAMMPS_input/WT_ML-BOPdih.tersoff_ex]

# DATE: 2018-05-25
# Tersoff parameters for monoatomic CG water
# obtained from a machine learning approach using
# hierarchical objective genetic algorithm (HOGA).

# these entries are in LAMMPS "metal" units:
#   A,B = eV; lambda1,lambda2,lambda3 = 1/Angstroms; R,D = Angstroms
#   other quantities are unitless

# format of a single entry (one or more lines):
#   element 1, element 2, element 3, 
#   m, gamma, lambda3, c, d, costheta0, n, beta, 
#   lambda2, B, R, D, lambda1, A

WT  WT  WT  1.0  1.0 0.0 77638.534354 16.148387 -0.471029 0.770018 1e-06
            2.19964 473.621419 3.282761 0.270511 2.750522 1684.301476

# Use pair_style tersoff/ex for extended tersoff
#
# format of a single entry (one or more lines):
# element 1, element 2, element 3, element 4, 
# dihedral_style, dihedral_coeffs

#  cosang_cut1a cosang_cut1b cosang_cut2a cosang_cut2b cosang_d k n
WT  WT  WT  WT  bop 6 0.156434 0.017452 -0.390731 -0.5 0.2E-3 8
