# Supplementary material for: Machine learning coarse grained models for water
Source: Nat Commun. 2019 Jan 22;10:379. doi: 10.1038/s41467-018-08222-6 (PMC6342926; doi:10.1038/s41467-018-08222-6)
Supplement: Supplementary file 7 — Supplementary Software [file 41467_2018_8222_MOESM7_ESM.zip › LAMMPS_input/WT_ML-mW.sw]

# DATE: 2018-05-25
# Stillinger-Weber parameters for monoatomic CG water
# obtained from a machine learning approach using
# hierarchical objective genetic algorithm (HOGA).

# these entries are in LAMMPS "metal" units:
#   epsilon = eV; sigma = Angstroms
#   other quantities are unitless

# format of a single entry (one or more lines):
#   element 1, element 2, element 3, 
#   epsilon, sigma, a, lambda, gamma, costheta0, 
#   A, B, p, q, tol

WT  WT  WT  0.297284 1.884015 2.124872 24.673877 1.207943 -0.279667 
            7.111598 1.991526 4.011214 0 0.0
